# Supplementary material for: Phenotypic, Hormonal, and Genomic Variation Among Vitis vinifera Clones With Different Cluster Compactness and Reproductive Performance
Source: Front Plant Sci. 2019 Jan 7;9:1917. doi: 10.3389/fpls.2018.01917 (PMC6330345; doi:10.3389/fpls.2018.01917)
Supplement: FILE S4 — Clustering of the differentially expressed genes at E-L 26 using QT+HCL method with a threshold of 0.2. Red background: lower expression in VP11, blue: higher expression in VP25 vs. compact clones. Cluster 14 corresponds to leftover genes that did not fit any of the profiles. [file Table_1.XLSX]

## Sheet: Sheet1
	CompactVP2-compactRJ51:adj.P.Val	CompactVP2-compactRJ51:fold change	LooseVP11-compactRJ51:adj.P.Val	LooseVP11-compactRJ51: fold change	LooseVP25-compactRJ51:adj.P.Val	LooseVP25-compactRJ51: fold change	LooseVP11-CompactVP2:adj.P.Val	LooseVP11-CompactVP2: fold change	LooseVP25-CompactVP2:adj.P.Val	LooseVP25-CompactVP2: fold change	LooseVP25-LooseVP11:adj.P.Val	LooseVP25-LooseVP11: fold change	cluster E-L 18-19		CompactVP2-compactRJ51:adj.P.Val	CompactVP2-compactRJ51: fold change	LooseVP11-compactRJ51:adj.P.Val	LooseVP11-compactRJ51: fold change	LooseVP25-compactRJ51:adj.P.Val	LooseVP25-compactRJ51: fold change	LooseVP11-CompactVP2:adj.P.Val	LooseVP11-CompactVP2: fold change	LooseVP25-CompactVP2:adj.P.Val	LooseVP25-CompactVP2: fold change	LooseVP25-LooseVP11:adj.P.Val	LooseVP25-LooseVP11: fold change	Cluster E-L 26	Function
Vitvi10g01862	0.894855	-0.16771	0.0020547	-2.60003	0.618254	-0.523626	0.00882439	-2.43232	0.879348	-0.355916	0.0151112	2.0764	cl05		0.413101	1.16735	0.00524107	-2.99379	0.664114	0.655105	0.00125581	-4.16114	0.955264	-0.512245	0.0036899	3.64889	cl07	Beta-amyrin synthase
Vitvi03g01791	0.88024	0.332314	0.61377	-0.5829	0.00451528	-4.08097	0.570383	-0.915214	0.0147657	-4.41329	0.00535745	-3.49808	cl20		0.329933	1.5795	0.932756	0.200255	0.00315929	-3.38834	0.450138	-1.37924	0.00259867	-4.96784	0.00436865	-3.58859	cl13	no hit
Vitvi19g01012	0.00277949	-4.58072	0.000559516	-3.80766	0.0389847	-2.41503	0.0986716	0.773062	0.0316498	2.16569	0.0369997	1.39263	cl13		0.00162517	-2.2511	0.116999	-1.22595	0.44267	-0.546801	0.0388387	1.02515	0.0107728	1.7043	0.397058	0.679147	cl12	Retrotransposon protein, putative, unclassified OS=Oryza sativa subsp. japonica GN=LOC_Os12g05520 PE=4 SV=1
Vitvi11g01412	0.865836	0.332314	0.631279	-0.5829	0.00445704	-4.32305	0.567137	-0.915214	0.0135349	-4.65537	0.00499218	-3.74015	cl20		0.39256	1.10931	0.939584	-0.142758	0.000426314	-3.57716	0.346028	-1.25206	0.000373741	-4.68646	0.00120536	-3.4344	cl13	non coding
Vitvi13g02317	0.506026	-0.497943	0.00418159	2.84053	0.55852	-0.466228	0.00622487	3.33847	0.975104	0.0317148	0.00700248	-3.30676	cl17		0.119054	-1.2171	0.0324317	3.28839	0.0810805	-1.36715	0.00125581	4.50548	0.979919	-0.15005	0.00223382	-4.65553	cl06	non coding
Vitvi16g01883	0.000617099	5.31676	0.000142704	4.56335	0.00117638	5.10282	0.581965	-0.753405	0.952738	-0.21394	0.690567	0.539465	cl25		0.000176521	5.03554	9.97281e-05	5.48692	0.000132667	5.53899	0.823755	0.451374	0.963145	0.503444	0.985949	0.0520701	cl10	Serine/threonine-protein kinase BRI1-like 2 OS=Glycine soja GN=glysoja_050151 PE=4 SV=1
Vitvi01g01280	0.000617099	6.31075	7.75386e-05	6.33132	0.000461315	6.87078	0.993191	0.020571	0.885431	0.560036	0.76394	0.539465	cl16		0.000176521	6.66647	0.000510484	6.09822	0.000149584	6.92426	0.837566	-0.568257	0.992599	0.257789	0.786622	0.826046	cl14	Chorismate mutase
Vitvi04g01904	0.646848	-0.148415	7.73143e-05	2.4454	0.00465218	1.21181	0.000261956	2.59382	0.0110609	1.36022	0.015595	-1.2336	cl06		0.709924	-0.179728	0.00583279	1.73617	0.0195462	1.17781	0.00128332	1.9159	0.018718	1.35754	0.465611	-0.558361	cl08	Serine hydrolase [Vitis vinifera]
Vitvi16g02137	0.133111	-1.05661	0.468608	-0.370569	0.00301129	-2.28344	0.200371	0.686042	0.0768222	-1.22683	0.00435556	-1.91287	cl10		0.059296	-1.15076	0.603982	-0.441486	0.0178671	-1.50927	0.257105	0.70927	0.85503	-0.358512	0.103672	-1.06778	cl01	Brassinosteroid insensitive 1-associated receptor kinase 1
Vitvi02g00083	0.046997	-1.17564	0.001008	-1.37045	0.288764	-0.52086	0.58183	-0.19481	0.261453	0.654775	0.0207188	0.849586	cl04		0.00198047	-1.57085	0.00342201	-1.59509	0.546419	-0.326005	0.967032	-0.0242351	0.018718	1.24485	0.01113	1.26908	cl09	ABC transporter C member 15
Vitvi07g03183	0.00895834	-3.59989	0.000299449	-3.7827	0.0208805	-2.49888	0.790304	-0.182809	0.285855	1.10101	0.0383943	1.28382	cl13		0.0335276	-3.41378	0.0783134	-3.38839	0.245063	-2.06749	0.985674	0.0253896	0.644174	1.34629	0.379703	1.3209	cl09	poor homologous synapsis 1 [Arabidopsis thaliana]
Vitvi12g02497	0.00101865	-3.21717	0.000134509	-3.00512	0.00101994	-3.37711	0.575164	0.212058	0.830082	-0.159939	0.242763	-0.371996	cl28		0.0122331	-2.62115	0.0274456	-2.77135	0.00523502	-3.15622	0.885695	-0.150205	0.816394	-0.53508	0.659007	-0.384875	cl03	Nudix hydrolase 2
Vitvi08g01045	0.0135296	-3.2749	0.00166435	-2.8392	0.0955176	-1.67286	0.423857	0.435701	0.140854	1.60204	0.0787863	1.16634	cl13		0.00359583	-3.57476	0.00615866	-3.69559	0.45062	-1.00902	0.89842	-0.120835	0.0291721	2.56574	0.0171262	2.68657	cl09	non coding
Vitvi14g02975	0.0713927	-3.58466	0.0806959	-2.32322	0.153594	-2.41966	0.158278	1.26144	0.484017	1.165	0.956214	-0.0964408	cl27		0.00615464	-1.29677	0.700428	-0.267312	0.995385	0.0194741	0.0227153	1.02946	0.020703	1.31625	0.729793	0.286786	cl14	Retrotransposon protein
Vitvi08g02178	0.0957683	-3.51865	0.168671	-2.04307	0.236034	-2.28152	0.158278	1.47558	0.511515	1.23713	0.901268	-0.238452	cl27		0.014098	-1.59471	0.543157	-0.544805	0.584594	-0.425557	0.0897939	1.0499	0.190134	1.16915	0.936988	0.119248	cl12	Retrotransposon protein
Vitvi14g02595	0.190288	-1.99425	0.161412	-1.57888	0.00820551	-3.80668	0.736498	0.415379	0.194413	-1.81242	0.0191298	-2.2278	cl10		0.906521	0.151114	0.999148	-0.00641172	0.00523502	-1.93111	0.905686	-0.157526	0.00692895	-2.08222	0.00878589	-1.92469	cl13	no hit
Vitvi13g01203	0.0650664	-1.57776	0.0119986	-1.45223	0.0651725	-1.3092	0.856962	0.125531	0.808983	0.268566	0.790662	0.143035	cl13		0.0316826	-0.947347	0.0324317	-1.14191	0.481994	-0.345403	0.705068	-0.194566	0.503765	0.601944	0.108704	0.79651	cl09	non coding
Vitvi12g01876	0.318316	-0.989647	0.108428	-1.16802	0.0331529	-2.00053	0.85103	-0.178375	0.427299	-1.01089	0.217646	-0.832511	cl11		0.293693	-0.619473	0.689856	-0.316577	0.0100771	-1.51111	0.670933	0.302896	0.224019	-0.891636	0.0401546	-1.19453	cl01	Cupin region
Vitvi16g02112	0.0671238	-2.23359	0.193423	-1.05934	0.00902777	-2.75727	0.103419	1.17425	0.656694	-0.523683	0.0218931	-1.69793	cl10		0.020776	-1.14554	0.268791	-0.660271	0.0341609	-1.13306	0.318996	0.485268	0.997073	0.0124846	0.426649	-0.472784	cl11	Receptor serine/threonine kinase
Vitvi01g02019	0.0653713	-1.44275	0.0518956	-0.994357	0.00301129	-2.35361	0.380898	0.448392	0.19845	-0.910859	0.00978546	-1.35925	cl10		0.0347982	-0.731323	0.966763	0.03142	0.000429782	-1.46017	0.0392057	0.762743	0.0613488	-0.728852	0.00120536	-1.49159	cl06	non coding
Vitvi16g01158	0.709955	-0.36513	0.193275	-0.82976	0.0487043	-1.63888	0.569412	-0.46463	0.285855	-1.27375	0.213729	-0.809124	cl11		0.20968	-0.784533	0.175493	-0.962322	0.0417697	-1.24752	0.834288	-0.177788	0.818264	-0.462985	0.715939	-0.285196	cl03	Receptor serine/threonine kinase PR5K
Vitvi19g01941	0.00168889	-2.8785	0.242164	-0.634307	0.0218543	-1.62356	0.00304477	2.2442	0.0692433	1.25495	0.0756059	-0.989249	cl27		0.0059545	-2.16429	0.999173	0.00704895	0.851766	-0.206747	0.00833501	2.17134	0.0282499	1.95754	0.903361	-0.213796	cl14	S-locus receptor kinase
Vitvi12g00187	0.0874799	-0.978047	0.161914	-0.541398	0.0125798	-1.28367	0.282831	0.43665	0.695726	-0.305622	0.0575482	-0.742272	cl10		0.0428221	-2.83801	0.0820006	-2.89427	0.0438352	-2.91322	0.975063	-0.0562598	0.996557	-0.0752126	0.994322	-0.0189528	cl03	14-3-3 protein OS=Nicotiana tabacum GN=D75 PE=2 SV=1
Vitvi05g01822	0.0844901	1.39108	0.173389	-0.530975	0.4718	-0.412744	0.00722105	-1.92205	0.0742573	-1.80382	0.779242	0.118231	cl30		0.00173572	2.13228	0.535934	-0.288118	0.361271	-0.351459	0.000550504	-2.4204	0.000606875	-2.48374	0.937293	-0.0633409	cl14	Unknown protein
Vitvi04g01355	0.0616812	-2.24375	0.560246	-0.514083	0.857764	-0.28909	0.0306443	1.72967	0.142708	1.95466	0.832972	0.224992	cl24		0.0270695	-1.51677	0.82513	-0.272084	0.577815	0.513441	0.0757655	1.24469	0.0282499	2.03021	0.485856	0.785526	cl14	no hit
Vitvi16g02119	0.056333	-1.03415	0.84144	-0.0815928	0.00185815	-1.73261	0.0167503	0.952562	0.160257	-0.698454	0.0017896	-1.65102	cl10		0.0297244	-0.854014	0.131265	-0.721997	0.0106157	-1.09844	0.790175	0.132018	0.872419	-0.244422	0.418391	-0.376439	cl01	Receptor serine/threonine kinase
Vitvi10g01523	0.0619518	-1.38799	0.917649	-0.0803947	0.900712	0.0861129	0.0189019	1.3076	0.0997269	1.47411	0.831905	0.166508	cl30		0.00486878	-2.19981	0.786669	-0.358899	0.678899	-0.410098	0.013483	1.84092	0.0328151	1.78972	0.971663	-0.0511992	cl02	GRAM domain-containing protein / ABA-responsive
Vitvi11g01170	0.353983	-1.51925	0.857941	0.303641	0.0867533	-2.54812	0.235424	1.82289	0.617136	-1.02887	0.0465205	-2.85176	cl30		0.191416	-1.12598	0.316058	1.34838	0.107056	-1.35295	0.0290065	2.47436	0.967319	-0.226975	0.0292386	-2.70133	cl06	non coding
Vitvi05g00235	0.138728	-0.600034	0.8125	0.105532	0.0126072	-0.968658	0.0481007	0.705566	0.521901	-0.368624	0.00787245	-1.07419	cl30		0.226444	-2.40012	0.879084	-0.569779	0.035002	-4.00209	0.413543	1.83034	0.703784	-1.60198	0.108704	-3.43232	cl01	1-cys peroxiredoxin
Vitvi02g01439	0.843792	-0.233669	0.00342214	3.79165	0.871113	0.142029	0.00866063	4.02531	0.846644	0.375698	0.0141443	-3.64962	cl19															Extensin
Vitvi09g01255	0.00461784	-4.26865	0.0155033	-2.3447	0.0740427	-2.16066	0.0189107	1.92395	0.0997269	2.10799	0.845093	0.18404	cl27															LRR and NB-ARC domains-containing disease resistance protein, putative isoform 1 OS=Theobroma cacao GN=TCM_042380 PE=4 SV=1
Vitvi14g03064	0.00518745	-4.30838	0.000607659	-3.84368	0.561345	-0.817411	0.512457	0.464703	0.0299123	3.49097	0.00931637	3.02627	cl13															Retrovirus-related Pol polyprotein from transposon TNT 1-94 (Fragment) OS=Glycine soja GN=glysoja_044894 PE=4 SV=1
Vitvi15g00122															0.00425661	-3.53285	0.0226927	-3.35573	0.686983	0.784588	0.85505	0.177122	0.00972188	4.31744	0.00986687	4.14032	cl09	Clavata1 receptor kinase (CLV1)
Vitvi04g01801	0.685523	-2.61021	0.28953	-4.40958	0.589915	-3.1989	0.571014	-1.79937	0.9545	-0.588691	0.66257	1.21068			0.0368159	1.80098	0.196596	1.12808	0.0561626	1.68453	0.561447	-0.672904	0.99443	-0.116449	0.703423	0.556455	cl04	Heat shock protein 17.6 kDa class II
Vitvi13g02005	0.946779	-0.236959	0.00949015	-4.51748	0.353316	-2.33356	0.0311998	-4.28052	0.674362	-2.0966	0.10072	2.18392	cl05															Subtilisin protease C1
Vitvi06g00547	6.5642e-06	-4.60468	2.16861e-05	-4.18627	0.917176	0.167045	0.0598147	0.41841	9.17032e-06	4.77173	2.99279e-05	4.35332	cl24															Subtilisin protease C1
Vitvi14g02553	0.66141	-1.3901	0.0179131	-4.63318	0.81776	-0.817411	0.103065	-3.24307	0.938901	0.572692	0.0708133	3.81576	cl02		0.952017	-0.533785	0.836529	-1.47727	0.322141	-3.97343	0.886611	-0.943483	0.776463	-3.43964	0.560094	-2.49616		Germin
Vitvi16g01884															0.00198047	4.25492	0.00170901	4.70629	0.000999166	4.75836	0.849479	0.451374	0.969917	0.503444	0.987984	0.0520701	cl10	Disease resistance family protein
Vitvi04g01799	0.668668	-3.23055	0.340431	-4.80503	0.639899	-3.46803	0.651916	-1.57449	0.99387	-0.237487	0.649739	1.337			0.00864935	2.14933	0.0820006	1.40416	0.0195462	1.88682	0.465714	-0.745171	0.969917	-0.262514	0.722989	0.482657	cl04	Small molecular heat shock protein 17.5
Vitvi13g02129	0.273254	-2.76164	0.0125764	-4.87674	0.18608	-3.32707	0.0697002	-2.1151	0.932065	-0.565435	0.0854446	1.54967	cl02															Lipase GDSL
Vitvi18g03182	0.00780465	-5.02412	0.669858	-0.5829	0.983659	-0.0434352	0.00552362	4.44122	0.0128678	4.98068	0.774797	0.539465	cl24															No hit
Vitvi13g01236	0.31694	-0.576774	0.0841892	0.797557	0.84311	0.145491	0.0186039	1.37433	0.459727	0.722265	0.214387	-0.652066	cl19		0.580044	-2.63678	0.196596	-5.06232	0.535211	-2.53105	0.375658	-2.42554	0.999864	0.105733	0.475782	2.53128		flavonoid 1-2 rhamnosyltransferase
Vitvi01g01126	0.00040272	-5.23882	0.000302763	-3.78051	0.0955176	-1.87405	0.0177252	1.45831	0.00975991	3.36477	0.0288496	1.90646	cl13															Midasin OS=Gossypium raimondii GN=B456_011G062600 PE=3 SV=1
Vitvi02g01655	0.834764	-0.236959	0.105317	1.37252	0.000392814	-4.55596	0.101095	1.60948	0.000101596	-4.319	7.57398e-05	-5.92847	cl07		0.586186	0.971273	0.830616	0.486862	0.000447406	-4.30573	0.82805	-0.484411	0.000606875	-5.27701	0.00120536	-4.7926	cl13	no hit
Vitvi04g01562															1.01089e-05	7.14508	2.22507e-05	6.53981	1.0584e-05	7.1202	0.760061	-0.605268	0.998774	-0.0248767	0.804005	0.580391	cl14	Ran GTPase binding protein, putative OS=Ricinus communis GN=RCOM_0835650 PE=4 SV=1
Vitvi01g01085	0.445547	-0.351789	0.000557699	-1.50353	0.773496	-0.171397	0.00826514	-1.15174	0.831872	0.180392	0.00573449	1.33213	cl04		0.481287	0.22005	0.87617	0.0723362	0.718121	0.117201	0.680996	-0.147714	0.961348	-0.102849	0.936253	0.044865		Peptide methionine sulfoxide reductase
Vitvi01g00191	0.0674272	1.51247	0.00822573	1.53623	0.0910318	1.11239	0.993587	0.0237583	0.774332	-0.400081	0.540045	-0.42384	cl22															Plasma-membrane choline transporter
Vitvi08g01821	0.411858	-0.750816	0.00375563	-2.10348	0.194403	-1.1471	0.0373176	-1.35267	0.837122	-0.396282	0.085899	0.956385	cl02		0.868941	0.0948698	0.5366	-0.277452	0.471055	0.305769	0.361282	-0.372321	0.928385	0.210899	0.236002	0.58322		Aldose 1-epimerase
Vitvi08g01820	0.27013	-0.623616	0.0025578	-1.40964	0.910948	0.0362681	0.0562252	-0.786027	0.441803	0.659884	0.00787245	1.44591	cl04		0.939507	-0.0419347	0.921385	0.0585189	0.888363	-0.0524602	0.835687	0.100454	0.996921	-0.0105255	0.829911	-0.110979		Galactose mutarotase
Vitvi04g01481	0.762539	-0.157149	0.0050248	-1.03222	0.287066	-0.517766	0.0252171	-0.875075	0.717528	-0.360616	0.0972316	0.514459	cl05		0.467323	-0.154162	0.922608	-0.0331111	0.944729	0.0188911	0.602679	0.121051	0.803139	0.173053	0.881305	0.0520022		Galactose mutarotase-like
Vitvi09g00279	0.176469	0.499466	0.000825456	1.13096	0.0770301	0.595309	0.0504445	0.63149	0.906732	0.0958428	0.0804045	-0.535647	cl01		0.994249	-0.00139917	0.992277	0.00871848	0.823481	-0.154017	0.990114	0.0101177	0.979919	-0.152618	0.866561	-0.162736		Hexokinase
Vitvi06g01689	0.202976	0.511499	0.334329	0.253221	0.0221631	1.05131	0.536448	-0.258278	0.519399	0.539814	0.0602533	0.798092	cl21		0.603514	-0.202051	0.786806	-0.13642	0.810711	-0.0983077	0.887938	0.0656313	0.968099	0.103744	0.961698	0.0381125		Alcohol dehydrogenase
Vitvi06g00021	0.111097	0.561113	0.0009152	1.00926	0.0910318	0.517622	0.117674	0.448143	0.958011	-0.0434909	0.0768502	-0.491634	cl01		0.421329	-0.849842	0.555596	-0.721182	0.3259	-0.983237	0.935142	0.128659	0.99443	-0.133396	0.89172	-0.262055		Pyruvate kinase
Vitvi02g00252	0.167148	0.750816	0.00682128	1.28981	0.343657	0.499031	0.345889	0.538996	0.790148	-0.251785	0.110232	-0.790781	cl03															Pyruvate dehydrogenase E1 component alpha subunit
Vitvi07g01360	0.214805	1.30801	0.431927	-0.504596	0.0471808	-1.48536	0.047047	-1.8126	0.037803	-2.79337	0.09736	-0.980763	cl20															Succinate dehydrogenase iron-sulfur protein, Mitochondrial
Vitvi15g00628	0.208918	-0.365023	7.75221e-05	-1.38423	0.0224872	-0.665301	0.00304477	-1.0192	0.523597	-0.300278	0.00634551	0.718927	cl02		0.840657	0.0720828	0.484611	0.215259	0.18599	0.346591	0.671973	0.143176	0.731464	0.274508	0.760037	0.131331		Malate dehydrogenase, cytosolic
Vitvi05g00752	0.174823	-0.545796	0.00151287	-1.07932	0.995901	-0.0150232	0.0750068	-0.533523	0.359918	0.530773	0.00720402	1.0643	cl04		0.566123	0.131371	0.842266	0.0617645	0.759089	0.072295	0.802859	-0.069606	0.969935	-0.0590755	0.982492	0.0105305		Aldo/keto reductase
Vitvi14g02663	0.591665	-0.19807	0.00126944	-1.01604	0.931975	-0.0629289	0.0120567	-0.817974	0.830082	0.135141	0.0072049	0.953115	cl04		0.962587	0.0209757	0.959574	0.0250692	0.594969	0.142267	0.996313	0.00409358	0.928491	0.121291	0.761532	0.117198		Aldo/keto reductase
Vitvi08g01260	0.145481	0.430559	0.000377984	1.06819	0.0283409	0.640014	0.0246425	0.637626	0.727446	0.209455	0.0915308	-0.428171	cl01		0.632955	0.238313	0.767666	0.174385	0.976795	0.0256803	0.924399	-0.063928	0.914057	-0.212632	0.819579	-0.148704		Aldo-keto reductase
Vitvi05g01768	0.166904	-0.595584	0.000517929	-1.34906	0.0294448	-0.860979	0.0221675	-0.753479	0.679242	-0.265396	0.107576	0.488083	cl02		0.87974	-0.0881694	0.789114	0.155329	0.945675	-0.0306265	0.606336	0.243499	0.991339	0.0575429	0.753584	-0.185956		Aldo-keto reductase
Vitvi15g00775	0.356934	0.356335	0.00219857	1.07859	0.0830547	0.649518	0.0444426	0.722255	0.690299	0.293183	0.196256	-0.429072	cl01		0.628986	-0.162369	0.459075	0.254133	0.992369	-0.00315021	0.167484	0.416502	0.901384	0.159219	0.507327	-0.257284		fructokinase 1
Vitvi10g02295	0.101783	-0.858911	0.000379044	-1.63255	0.231891	-0.581009	0.0310725	-0.773642	0.705939	0.277902	0.00990526	1.05154	cl02		0.0233612	0.377385	0.463474	0.144698	0.0341609	0.378197	0.198888	-0.232686	0.99915	0.000812056	0.274005	0.233498		Stachyose synthase precursor
Vitvi01g00714	0.732414	-0.297425	0.0110277	-1.55374	0.94911	0.0365659	0.0497918	-1.25632	0.829228	0.33399	0.0222492	1.59031	cl04		0.947146	-0.0643833	0.945191	-0.0776014	0.462961	-0.451044	0.997749	-0.0132182	0.889337	-0.386661	0.668465	-0.373443		Galactinol synthase
Vitvi14g02461	0.243605	0.507086	0.0129281	0.932837	0.391124	-0.342137	0.34195	0.425751	0.18409	-0.849223	0.00787245	-1.27497	cl09		0.950458	-0.16401	0.983658	-0.0580052	0.33921	-1.30653	0.971671	0.106005	0.818264	-1.14252	0.491799	-1.24852		Galactinol synthase
Vitvi14g00065	0.70372	0.256494	0.0514359	1.08267	0.433912	-0.466078	0.218125	0.826172	0.474695	-0.722571	0.0204679	-1.54874	cl09		0.993905	0.0201545	0.931046	-0.300927	0.311754	-1.73933	0.91683	-0.321082	0.731182	-1.75949	0.519164	-1.43841		Galactinol synthase
Vitvi05g00139	0.0885585	0.773591	0.000309492	1.84489	0.00820551	1.3074	0.0294426	1.0713	0.521901	0.533809	0.258268	-0.537494	cl01		0.98976	-0.0556799	0.825254	-0.796553	0.603341	-1.34514	0.829044	-0.740873	0.914057	-1.28946	0.90789	-0.548589		Galactinol-raffinose galactosyltransferase
Vitvi05g00394	0.111542	0.641908	0.000114074	1.97425	0.00508674	1.30363	0.00616841	1.33234	0.302282	0.661722	0.0836281	-0.670617	cl01															Galactinol synthase
Vitvi08g01434	0.0616812	0.888452	0.000459967	1.54407	0.0125355	1.09604	0.121508	0.65562	0.856515	0.207585	0.269568	-0.448035	cl01															Beta-fructofuranosidase
Vitvi18g00245	0.0805833	0.850392	0.00235585	1.22231	0.0322279	0.881207	0.437472	0.371921	0.969304	0.0308152	0.503642	-0.341105	cl01															Beta-galactosidase / lactase
Vitvi00g01259	0.376528	-1.23103	0.023325	-2.36539	0.197375	-1.7292	0.24733	-1.13436	0.867325	-0.498169	0.46363	0.636188	cl02		0.481828	0.29416	0.757021	-0.159039	0.250461	0.447847	0.254656	-0.453199	0.963145	0.153687	0.201799	0.606886		Alkaline alpha galactosidase II
Vitvi18g00445	0.304266	-0.368853	0.000720232	-1.12727	0.81618	-0.134117	0.0163249	-0.758412	0.677593	0.234736	0.00625661	0.993149	cl04		0.637983	0.100869	0.939584	-0.0237364	0.273911	0.193015	0.547275	-0.124606	0.925928	0.092146	0.347284	0.216752		L-ascorbate peroxidase, chloroplast
Vitvi04g02166	0.450561	-0.448606	0.0198187	-1.11353	0.612691	-0.320379	0.19579	-0.664927	0.924735	0.128227	0.11496	0.793154	cl02		0.915296	0.0480087	0.370686	0.292732	0.366294	0.256817	0.465714	0.244723	0.859683	0.208808	0.957758	-0.0359152		Ascorbate peroxidase
Vitvi14g00947	0.173361	0.592336	0.000232956	1.68755	0.0148138	1.05355	0.0113876	1.09521	0.520134	0.461213	0.0833332	-0.634001	cl01		0.496401	-0.939388	0.957287	-0.143569	0.938275	-0.145427	0.583767	0.795819	0.881008	0.793961	0.998015	-0.00185807		VTC2
Vitvi13g01146	0.988493	-0.0284618	0.697896	-0.226377	0.902769	-0.115569	0.802955	-0.197915	0.963553	-0.0871068	0.894003	0.110808			0.600342	0.268815	0.0615143	1.14084	0.866852	-0.0837655	0.107831	0.872023	0.823901	-0.352581	0.0328591	-1.2246	cl14	Enoyl-CoA hydratase
Vitvi04g00890	0.00410831	1.75805	7.90729e-05	2.52701	0.0041176	1.48863	0.123561	0.76896	0.787919	-0.26942	0.0385967	-1.03838	cl03		0.865831	-0.44623	0.268232	-1.86025	0.846814	-0.393546	0.353873	-1.41402	0.999078	0.0526838	0.433995	1.4667		Acyl-CoA synthetases (Acyl-activating enzyme 11)
Vitvi09g01427	0.169274	-0.967569	0.00424453	-1.64151	0.0661895	-1.21312	0.221356	-0.67394	0.878354	-0.245551	0.406031	0.428389	cl02		0.720477	-0.0778702	0.564637	-0.118347	0.0350107	-0.366734	0.8763	-0.0404773	0.295431	-0.288864	0.231513	-0.248387		Cycloartenol synthase
Vitvi01g01376	0.912112	0.0305324	9.15806e-05	-1.04776	0.507144	-0.135401	0.000699823	-1.07829	0.669907	-0.165933	0.0017896	0.912356	cl05		0.520245	-0.131037	0.0324317	-0.460285	0.933912	-0.0208919	0.079423	-0.329248	0.898012	0.110146	0.032751	0.439394		Cell elongation protein / DWARF1 / DIMINUTO (DIM)
Vitvi11g01303	0.156203	0.731693	0.0969366	-0.513702	0.495908	0.30866	0.00910937	-1.2454	0.639054	-0.423034	0.0377091	0.822362	cl23		0.583901	-0.25805	0.913251	-0.0783163	0.777916	-0.143411	0.730713	0.179734	0.969917	0.11464	0.943648	-0.0650942		1-deoxy-D-xylulose-5-phosphate synthase
Vitvi01g00711	0.00298502	-1.13008	0.000234294	-1.07695	0.0519525	-0.543929	0.826955	0.0531273	0.107868	0.586152	0.0242379	0.533024	cl13		0.020776	-0.401256	0.67922	-0.0994908	0.905351	0.0316266	0.101008	0.301765	0.0503547	0.432882	0.610832	0.131117		Naphthoate synthase
Vitvi11g00192	0.345365	-0.522103	0.0207604	-1.01005	0.901821	-0.126492	0.298784	-0.487943	0.663627	0.395611	0.0549859	0.883555	cl04		0.171285	0.622873	0.655709	0.255495	0.258243	0.499063	0.496688	-0.367378	0.979919	-0.123811	0.722956	0.243567		Ubiquinone/menaquinone biosynthesis methyltransferase UbiE
Vitvi02g01333	0.0844901	-1.68339	0.0202159	-1.53075	0.252952	-0.982989	0.889439	0.152644	0.561175	0.7004	0.360341	0.547756	cl13		0.362692	-1.07742	0.255984	-1.40078	0.734513	-0.496727	0.811445	-0.323359	0.899538	0.580691	0.496861	0.90405		V-type H+-transporting ATPase subunit E
Vitvi18g01038	0.191891	0.591675	0.00178897	1.31477	0.0363155	0.979124	0.0851684	0.723099	0.693588	0.387449	0.375903	-0.335651	cl01		0.75202	0.229415	0.843329	-0.148156	0.904423	-0.0836947	0.533801	-0.377571	0.898431	-0.313109	0.942293	0.0644614		V-type H+-transporting ATPase subunit I
Vitvi09g00189	0.307202	0.465443	0.00157231	1.31044	0.0490972	0.854284	0.041966	0.844994	0.609739	0.388842	0.238959	-0.456153	cl01															H(+)-ATPase 9 AHA9
Vitvi11g00626	0.174194	0.586737	0.000218408	1.63749	0.00836715	1.14068	0.0105879	1.05075	0.373246	0.553943	0.14948	-0.496811	cl01		0.181063	-1.02187	0.452717	-0.709639	0.614645	-0.453573	0.718454	0.312228	0.832033	0.568294	0.83803	0.256066		H(+)-ATPase 8 AHA8
Vitvi09g00328	0.443935	-0.583341	0.0177826	-1.37043	0.459389	-0.628545	0.176677	-0.787093	0.986665	-0.0452047	0.147841	0.741888	cl02		0.892134	0.0932705	0.887579	-0.109489	0.878258	0.0859565	0.735217	-0.202759	0.999071	-0.00731398	0.786635	0.195445		Ferredoxin
Vitvi07g00125	0.593766	-1.04795	0.0214331	-3.10851	0.535458	-1.16027	0.105318	-2.06056	0.981312	-0.112322	0.118144	1.94824	cl02		0.474846	1.30273	0.538147	1.22256	0.455914	1.24956	0.985481	-0.0801743	0.99781	-0.053173	0.997543	0.0270014		Photosystem I reaction center subunit II (PSAD)
Vitvi19g00445	0.391434	-0.449094	0.00213123	-1.36926	0.454571	-0.409357	0.0296816	-0.920169	0.963553	0.0397373	0.0238013	0.959906	cl02		0.866822	-0.0999257	0.745031	0.169505	0.866947	0.0849763	0.548239	0.269431	0.932086	0.184902	0.903521	-0.084529		Plastocyanin domain
Vitvi12g01813	0.824632	-0.127168	0.0112994	-1.05539	0.223293	-0.621584	0.0447907	-0.928221	0.601721	-0.494417	0.27543	0.433804	cl05		0.0710719	-0.436172	0.413917	-0.234392	0.0159816	-0.63467	0.485787	0.20178	0.839578	-0.198498	0.173237	-0.400278		Plastocyanin domain-containing protein
Vitvi09g00320	0.697557	0.143222	0.000420443	1.24436	0.691549	0.14306	0.00553851	1.10114	0.99645	-0.000162189	0.00554864	-1.1013	cl01															Plastocyanin domain-containing protein
Vitvi05g00467	0.185926	0.807498	0.00828447	1.39033	0.323019	0.521202	0.343297	0.582835	0.84249	-0.286296	0.133762	-0.869131	cl03		0.88547	-0.0430768	0.562309	0.137319	0.788278	0.0631533	0.406915	0.180396	0.907849	0.10623	0.81611	-0.0741656		Plastocyanin domain-containing protein
Vitvi11g00052	0.0862893	-1.11102	0.000419408	-1.94042	0.247691	-0.704468	0.0394669	-0.8294	0.604092	0.406547	0.00927853	1.23595	cl02		0.668591	0.19632	0.535799	0.290352	0.648604	0.186854	0.88728	0.0940323	0.99788	-0.00946532	0.896616	-0.103498		LHCA6 (Photosystem I light harvesting complex gene 6)
Vitvi18g02680	0.832559	-0.11329	0.00673057	-1.0699	0.827354	-0.149991	0.0274401	-0.956612	0.999874	-0.0367013	0.0272056	0.919911	cl02		0.537693	0.185631	0.572483	0.183308	0.148345	0.379257	0.99835	-0.00232239	0.856696	0.193626	0.594199	0.195948		LHCA5 (Photosystem I light harvesting complex gene 5)
Vitvi06g01714	0.413063	-0.526681	0.00119087	-1.80399	0.916448	-0.161148	0.0148618	-1.27731	0.707705	0.365533	0.00697531	1.64284	cl04		0.408884	0.241636	0.454001	0.242841	0.161405	0.382206	0.999803	0.0012049	0.921998	0.14057	0.739191	0.139365		Tropinone reductase
Vitvi06g00529	0.319095	-0.697414	0.00541491	-1.56582	0.790704	-0.263398	0.0920322	-0.868403	0.704599	0.434016	0.0234412	1.30242	cl04		0.910244	0.0667811	0.457243	0.319533	0.161451	0.509905	0.559499	0.252752	0.638441	0.443124	0.736984	0.190373		Tropinone reductase
Vitvi08g01253	0.221901	-0.910307	0.0202933	-1.34205	0.724544	-0.349321	0.492645	-0.431738	0.603675	0.560986	0.0806153	0.992724	cl04		0.190027	1.02843	0.997651	0.00136188	0.206236	0.990312	0.221879	-1.02707	0.996921	-0.038122	0.330908	0.98895		Tropinone reductase
Vitvi06g01719	0.24534	-0.802501	0.0228788	-1.20164	0.724653	-0.273981	0.48242	-0.399144	0.659636	0.528519	0.0948418	0.927663	cl04		0.886643	0.0860271	0.996404	0.000809673	0.588337	0.249089	0.895918	-0.0852175	0.961348	0.163062	0.704268	0.248279		Tropinone reductase
Vitvi06g00525	0.357674	-0.439764	0.00421662	-1.18064	0.936817	0.0411825	0.0764433	-0.740874	0.544925	0.480946	0.0112928	1.22182	cl04		0.417606	0.191578	0.491014	0.182823	0.0508008	0.448274	0.983851	-0.00875478	0.683162	0.256696	0.370282	0.265451		Tropinone reductase
Vitvi08g01250	0.973129	-0.0553327	0.0682429	1.11124	0.64224	-0.341725	0.105783	1.16657	0.838405	-0.286393	0.0420592	-1.45296	cl07		0.0499459	-1.08866	0.839445	-0.208922	0.0991183	-0.942739	0.121268	0.879736	0.977304	0.145918	0.289015	-0.733817	cl02	Tropinone reductase
Vitvi14g00912	0.118655	-1.74481	0.0418203	-1.62124	0.0814286	-1.79021	0.908122	0.123569	0.994237	-0.0453937	0.916824	-0.168962	cl30															Adenine phosphoribosyltransferase
Vitvi14g01542	0.243546	0.504436	0.000423101	-1.30111	0.931916	-0.0479698	0.0012152	-1.80554	0.427542	-0.552405	0.004693	1.25314	cl15		0.840657	-0.0842589	0.840409	0.0892428	0.995841	0.00184393	0.610994	0.173502	0.969935	0.0861028	0.855558	-0.0873989		Ribonucleotide reductase R2
Vitvi07g01583	0.880486	0.0888705	0.0118455	1.30613	0.324067	0.466169	0.0387789	1.21726	0.677482	0.377299	0.17917	-0.839963	cl06															Adenylylsulfate kinase
Vitvi10g00032	0.405721	0.331794	0.00175714	1.19668	0.173342	0.550726	0.0296395	0.864889	0.819087	0.218932	0.0729843	-0.645957	cl01															Phytochelatin synthetase
Vitvi05g00403	0.077879	-0.711456	0.000641164	-1.1438	0.271575	-0.380095	0.138761	-0.432343	0.5346	0.331361	0.0160898	0.763704	cl04		0.914572	-0.041464	0.783372	-0.094015	0.876481	-0.0477457	0.887067	-0.052551	0.99788	-0.00628163	0.92227	0.0462693		Glutamine synthetase
Vitvi07g01781	0.174823	1.31464	0.544546	-0.348624	0.516676	0.553143	0.044281	-1.66327	0.67174	-0.7615	0.207711	0.901767	cl23		0.677624	0.239386	0.812786	0.167194	0.789041	0.14696	0.922456	-0.0721925	0.985258	-0.0924265	0.989992	-0.020234		Aspartate aminotransferase
Vitvi04g00394	0.295933	0.383202	0.00231358	1.12174	0.183627	0.532733	0.0541297	0.738536	0.917174	0.149531	0.090313	-0.589005	cl01		0.987023	-0.00857804	0.675643	0.175413	0.984813	-0.00790239	0.641195	0.183991	0.999977	0.000675652	0.694644	-0.183315		Aminoacyl-tRNA synthetase, related
Vitvi07g02608	0.130995	-0.872727	0.0164966	-1.03096	0.344091	-0.475851	0.796856	-0.158237	0.685882	0.396876	0.224716	0.555113	cl04		0.538815	0.335959	0.721077	-0.228634	0.481083	0.348331	0.263817	-0.564593	0.99831	0.0123717	0.347284	0.576964		Glycine hydroxymethyltransferase
Vitvi07g01513	0.108508	-1.0479	0.0119986	-1.20298	0.315175	-0.596846	0.788413	-0.155077	0.633408	0.451057	0.187474	0.606134	cl04		0.690625	0.302295	0.92806	-0.098885	0.68735	0.292601	0.581525	-0.40118	0.996921	-0.00969394	0.668465	0.391486		Serine hydroxymethyltransferase 2
Vitvi07g02610	0.128984	-1.23457	0.0400244	-1.19216	0.311103	-0.766904	0.960992	0.0424097	0.700509	0.467662	0.474177	0.425253	cl13		0.398075	0.572938	0.976663	0.0357287	0.578197	0.368725	0.465851	-0.537209	0.969917	-0.204214	0.724318	0.332996		Serine hydroxymethyltransferase 1
Vitvi12g02680	0.212156	0.437211	0.000672878	1.20433	0.376038	0.285543	0.0282181	0.76712	0.841094	-0.151668	0.0123927	-0.918788	cl03		0.637983	-0.345211	0.399383	-0.56625	0.500778	-0.401186	0.771598	-0.221038	0.99443	-0.0559746	0.881093	0.165064		DNA (cytosine-5)-methyltransferase (ATHIM)
Vitvi12g02118															0.115856	1.27654	0.156063	1.38209	0.0366383	1.98263	0.953342	0.105549	0.875598	0.706085	0.709464	0.600536	cl10	DNA (cytosine-5)-methyltransferase AthI
Vitvi14g00405	0.550338	-0.468648	0.030449	-1.25687	0.79979	-0.312128	0.201707	-0.788218	0.881556	0.156519	0.092951	0.944738	cl02		0.221597	0.550622	0.555253	0.326399	0.596897	-0.231	0.706732	-0.224223	0.259742	-0.781622	0.307974	-0.557399		Cysteine synthase 7, cytosolic
Vitvi05g00839	0.47054	0.375509	0.0632585	-0.624494	0.143565	-0.654832	0.0246907	-1	0.156827	-1.03034	0.999051	-0.0303372	cl30		0.914766	-0.123265	0.824611	-0.301225	0.489018	-0.616083	0.920686	-0.17796	0.914057	-0.492817	0.821527	-0.314858		3-isopropylmalate dehydratase large subunit 2
Vitvi07g03168	0.351037	-0.627521	0.0448664	-1.00206	0.916115	-0.124313	0.506445	-0.374537	0.658161	0.503208	0.0988321	0.877745	cl04		0.969407	-0.0430058	0.970752	-0.0455938	0.840671	0.133656	0.99883	-0.00258797	0.968099	0.176661	0.846689	0.179249		TRNA synthetase, class II (D, K and N); Nucleic acid-binding, OB-fold
Vitvi11g00800	0.133111	0.682746	0.00162289	1.37985	0.0650241	0.807267	0.128361	0.697108	0.934822	0.124521	0.191811	-0.572587	cl01		0.988397	-0.00698112	0.987375	0.0115787	0.95548	-0.022575	0.97815	0.0185598	0.996921	-0.0155939	0.959467	-0.0341538		Histone-lysine N-methyltransferase ASHR3
Vitvi06g00256	0.578497	-0.224607	0.000963723	-1.24415	0.574418	0.21882	0.0118319	-1.01954	0.498564	0.443427	0.003757	1.46297	cl08		0.0673713	0.332248	0.79113	0.0724553	0.171794	0.253629	0.187018	-0.259793	0.951519	-0.0786192	0.465637	0.181174		Phenylalanine ammonia-lyase
Vitvi08g01022	0.395632	-0.327623	0.00159456	-1.11992	0.813971	0.0945456	0.0277797	-0.792295	0.511316	0.422168	0.00575821	1.21446	cl04		0.311593	0.227814	0.731871	0.103886	0.200029	0.27778	0.650409	-0.123928	0.983079	0.0499659	0.560383	0.173894		Phenylalanine ammonia-lyase
Vitvi13g00622	0.525136	0.241537	0.00148149	1.06241	0.0783223	0.612659	0.0188544	0.820876	0.535353	0.371122	0.142489	-0.449754	cl01		0.566123	0.165922	0.81616	-0.0857794	0.40455	0.207305	0.353822	-0.251702	0.989049	0.0413827	0.356695	0.293085		Phenylalanine ammonia-lyase 2 (PAL2)
Vitvi04g01056	0.859369	0.120475	0.0440718	1.45766	0.178583	1.18499	0.122491	1.33718	0.511515	1.06451	0.816143	-0.272671	cl06															Tyrosine decarboxylase
Vitvi04g01061	0.327964	0.57809	0.00268432	2.07671	0.023197	1.71821	0.0443684	1.49862	0.351362	1.14012	0.680377	-0.358495	cl01		0.910118	-0.425917	0.704789	-1.07956	0.664114	1.4475	0.80957	-0.65364	0.881946	1.87342	0.485856	2.52706		Tyrosine/DOPA decarboxylase 2
Vitvi10g00442	0.623693	-0.24192	0.000764009	-1.55117	0.751584	-0.150038	0.00906099	-1.30925	0.946359	0.0918814	0.0072049	1.40114	cl02		0.46571	0.169874	0.201471	0.298519	0.102761	0.341513	0.615731	0.128646	0.832254	0.17164	0.918361	0.042994		Polyphenol oxidase II, chloroplast precursor
Vitvi10g02337	0.806329	-0.169868	0.00486139	-1.4905	0.596871	-0.318013	0.0254825	-1.32063	0.921397	-0.148145	0.0368848	1.17249	cl05		0.636909	0.102912	0.167755	0.278935	0.112011	0.281197	0.371596	0.176023	0.746115	0.178285	0.995777	0.00226197		Polyphenol oxidase II, chloroplast precursor
Vitvi18g02763	0.839248	0.213867	0.99937	0.0270295	0.824572	-0.222389	0.837505	-0.186838	0.811774	-0.436256	0.821627	-0.249418			0.0164813	0.861534	0.0237211	1.08054	0.0421866	0.734785	0.697931	0.219004	0.973317	-0.126749	0.563251	-0.345753	cl14	S-adenosyl-L-methionine:salicylic acid carboxyl methyltransferase
Vitvi13g00143	0.533603	-0.753738	0.220604	-1.0174	0.0596324	-1.91064	0.814442	-0.263658	0.418061	-1.1569	0.227452	-0.893245			0.36536	-0.421212	0.293073	0.617257	0.284946	-0.471818	0.0428143	1.03847	0.995573	-0.0506056	0.0652486	-1.08908	cl06	Peroxidase, class III
Vitvi18g01608	0.652997	0.216223	0.00880431	-0.852864	0.645356	-0.246801	0.0096038	-1.06909	0.571517	-0.463024	0.0529918	0.606063	cl15		0.579651	0.199671	0.780561	0.124396	0.574285	0.18345	0.872931	-0.0752753	0.996921	-0.0162207	0.922899	0.0590546		Peroxidase 12
Vitvi18g00473	0.746355	0.186116	0.110889	0.718387	0.258908	-0.566448	0.367573	0.532271	0.34694	-0.752565	0.019644	-1.28484	cl09		0.0883924	-1.60026	0.648219	-0.626659	0.128041	-1.44091	0.295329	0.973602	0.988741	0.159354	0.47483	-0.814248		Peroxidase GvPx2b class III
Vitvi11g01442	0.177147	0.67781	0.0144647	1.00741	0.0357917	1.09254	0.539151	0.329601	0.690872	0.414731	0.897874	0.0851298	cl16		0.376595	-0.714079	0.150647	-1.23573	0.912256	-0.118396	0.515823	-0.521655	0.844457	0.595683	0.21632	1.11734		Peroxidase
Vitvi01g00844	0.083068	0.542683	0.000116771	1.28978	0.0136936	0.701819	0.0104513	0.747098	0.787469	0.159135	0.0264228	-0.587963	cl01															Peroxidase 65
Vitvi01g00666	0.31906	0.359321	0.00015422	1.80839	0.00871914	1.12985	0.00536446	1.44907	0.206547	0.770532	0.070897	-0.678539	cl01		0.798442	-0.149967	0.845577	0.144921	0.982573	-0.007139	0.580328	0.294888	0.968099	0.142828	0.839219	-0.15206		Peroxidase PER39
Vitvi07g00478	0.172923	0.654109	0.000741678	1.86381	0.0137905	1.4257	0.0318859	1.2097	0.43901	0.771591	0.408473	-0.43811	cl01															TPA: class III peroxidase 70 precursor
Vitvi12g02562	0.808281	0.269155	0.0134518	2.57985	0.87037	0.13555	0.0511338	2.31069	0.974038	-0.133604	0.0402463	-2.4443	cl03															Peroxidase
Vitvi06g00803	0.325752	-0.325929	0.000655051	-1.12958	0.693453	-0.130113	0.0166442	-0.803647	0.771494	0.195817	0.00710131	0.999464	cl04		0.174526	0.324962	0.888881	0.0551095	0.441549	0.187291	0.293194	-0.269853	0.900086	-0.137671	0.716761	0.132181		Trans-cinnamate 4-monooxygenase
Vitvi13g01773	0.23557	-0.617667	0.00221385	-1.34877	0.575037	-0.246069	0.0632536	-0.731107	0.74758	0.371598	0.0201512	1.10271	cl04		0.98255	-0.0105415	0.665837	0.19319	0.198454	0.449963	0.621822	0.203732	0.551278	0.460505	0.610832	0.256773		Anthranilate phosphoribosyltransferase
Vitvi14g00339	0.42242	-0.42603	0.00606824	-1.19821	0.908328	0.0422978	0.0759735	-0.772185	0.580209	0.468327	0.0134839	1.24051	cl04		0.0862694	0.463719	0.629791	0.169245	0.946704	0.0260187	0.328425	-0.294474	0.39442	-0.4377	0.733178	-0.143226		Shikimate dehydrogenase
Vitvi07g03049	0.333832	-0.286879	0.000508214	-1.05957	0.967328	0.0152676	0.0120567	-0.772691	0.543239	0.302147	0.00437452	1.07484	cl04		0.597833	0.111951	0.841802	-0.0563548	0.989176	0.00380833	0.400087	-0.168306	0.898012	-0.108143	0.841246	0.0601631		3-deoxy-D-arabino-heptulosonate 7-phosphate synthase
Vitvi06g00293	0.198265	0.936099	0.33386	-0.361707	0.672227	0.29641	0.0321992	-1.29781	0.604634	-0.639689	0.188042	0.658117	cl23															Chorismate synthase 1
Vitvi13g00022	0.5391	0.30093	0.90458	-0.0543614	0.884261	-0.0891461	0.433589	-0.355291	0.663068	-0.390076	0.958477	-0.0347847			0.0478251	-1.17039	0.411361	-0.611227	0.0254886	-1.37864	0.362865	0.55916	0.933603	-0.208247	0.247484	-0.767408	cl01	Anthranilate synthase alpha 1
Vitvi10g00034	0.0747654	1.16437	0.429819	0.294628	0.0267554	1.34392	0.0812102	-0.869739	0.938709	0.179556	0.0563268	1.04929	cl21		0.796751	0.416614	0.95136	-0.125305	0.695865	-0.451536	0.716355	-0.541919	0.834909	-0.86815	0.843093	-0.326231		Tryptophan synthase, beta subunit
Vitvi17g00548	0.173361	0.380845	7.90729e-05	1.39437	0.00506558	0.876459	0.00441386	1.01352	0.216832	0.495614	0.0382357	-0.517907	cl01		0.446336	-0.212347	0.867278	0.0707875	0.685469	0.119878	0.309888	0.283135	0.575306	0.332226	0.925779	0.0490908		Phosphoribosylanthranilate transferase
Vitvi13g01775	0.832559	0.151191	0.0105879	1.49823	0.80228	0.185195	0.0410644	1.34704	0.991259	0.0340045	0.0422424	-1.31304	cl01															Anthranilate phosphoribosyltransferase
Vitvi08g01337	0.0226483	0.896752	7.73143e-05	1.58075	0.00451528	0.969416	0.0221198	0.683993	0.929217	0.0726639	0.0329661	-0.611329	cl01		0.041741	-1.01138	0.856971	-0.162072	0.177456	-0.702627	0.10394	0.849308	0.875598	0.308754	0.423538	-0.540555	cl02	Anthranilate N-benzoyltransferase
Vitvi13g01792	0.985847	-0.0378787	0.0964471	0.769293	0.562828	-0.352561	0.151212	0.807171	0.774332	-0.314683	0.0439146	-1.12185	cl07		0.69258	0.282575	0.14413	1.05175	0.935626	-0.0592599	0.24929	0.769176	0.898012	-0.341835	0.133445	-1.11101		Amygdalin hydrolase isoform AH I
Vitvi01g00072	0.200678	-0.429881	0.242453	-0.277454	0.00329113	-1.13647	0.648863	0.152427	0.0971908	-0.706588	0.0072049	-0.859015	cl10															Beta-D-glucosidase
Vitvi02g01607	0.353912	-2.43409	0.0365119	-3.95237	0.183748	-3.28209	0.288886	-1.51828	0.837591	-0.848001	0.560358	0.670281	cl14		0.665696	-0.424218	0.807477	-0.29986	0.142536	-1.08251	0.91673	0.124358	0.774022	-0.658295	0.403116	-0.782653		Nitrilase 4B
Vitvi02g01609	0.539109	-1.49184	0.0834153	-2.79074	0.409608	-1.89124	0.393267	-1.2989	0.946912	-0.399405	0.497835	0.899498			0.28191	-0.67076	0.740546	-0.298739	0.0159816	-1.44943	0.59835	0.372021	0.40114	-0.778672	0.0713196	-1.15069	cl01	Nitrilase 4B
Vitvi04g00880	0.508991	-1.02639	0.0261431	-2.47857	0.514656	-1.09496	0.180318	-1.45218	0.99214	-0.068574	0.155538	1.38361	cl02															Glutathione S-transferase 26 GSTF12
Vitvi07g02189	0.513873	0.710345	0.00925832	-1.75906	0.684886	0.403413	0.00883859	-2.46941	0.921468	-0.306932	0.0123758	2.16248	cl23		0.983292	-0.0123746	0.937596	-0.0516326	0.675675	0.176249	0.95729	-0.039258	0.920868	0.188624	0.672587	0.227882		Glutathione S-transferase 13 GSTF13
Vitvi19g02150	0.314405	-1.00885	0.0359495	-1.59265	0.58845	-0.622291	0.473534	-0.583798	0.823985	0.386563	0.187057	0.970361	cl02		0.333457	0.323692	0.534174	0.242989	0.234701	0.386709	0.87786	-0.0807026	0.986358	0.0630174	0.792633	0.14372		Glutathione S-transferase 25 GSTU25
Vitvi07g02190	0.714086	-0.199019	0.00388257	-1.17232	0.918936	0.000507246	0.0226278	-0.973299	0.792712	0.199526	0.00999281	1.17283	cl04		0.902658	0.0489799	0.655709	0.155505	0.476859	0.198306	0.782692	0.106525	0.914057	0.149327	0.941127	0.0428014		Glutathione S-transferase 11 GSTF7
Vitvi07g00283	0.39336	-0.296266	0.0011516	-1.05032	0.922057	0.0188624	0.0198917	-0.75405	0.567622	0.315128	0.00573449	1.06918	cl04		0.848314	0.0550458	0.256061	0.242833	0.40097	0.164349	0.38202	0.187787	0.901384	0.109303	0.798362	-0.0784838		Glutathione S-transferase 8 GSTF8
Vitvi07g02188	0.623962	0.215811	0.00490177	-0.936387	0.373495	0.321333	0.00696129	-1.1522	0.882486	0.105521	0.00544477	1.25772	cl12		0.2911	0.166091	0.275202	0.185575	0.291224	0.159693	0.943035	0.0194843	0.996921	-0.00639791	0.934718	-0.0258822		Glutathione S-transferase 13 GSTF13
Vitvi17g01467	0.939633	-0.0378257	0.0815991	0.377823	0.00599849	-0.809217	0.108464	0.415648	0.0356463	-0.771391	0.00164651	-1.18704	cl07		0.618827	0.492775	0.976445	0.0508481	0.982471	0.0346616	0.67127	-0.441927	0.901384	-0.458113	0.991791	-0.0161865		Glutathione S-transferase 9 GSTU9
Vitvi01g02132															0.0441883	2.16549	0.125815	1.90189	0.084169	1.75205	0.914087	-0.263602	0.973331	-0.413439	0.957758	-0.149837	cl14	Glutathione S-transferase 10 GSTU10
Vitvi04g00798	0.466823	-1.89109	0.0432021	-3.67028	0.406181	-2.19832	0.215959	-1.77919	0.981201	-0.30723	0.218108	1.47196	cl02		0.413101	-0.556489	0.378381	-0.63128	0.040915	-1.24769	0.940846	-0.0747905	0.589809	-0.691203	0.396494	-0.616413	cl01	Alpha-amylase/subtilisin inhibitor
Vitvi15g00885	0.621053	-0.511474	0.0126327	-1.8754	0.920467	0.128898	0.0734556	-1.36393	0.741483	0.640372	0.0237377	2.0043	cl04															Starch synthase
Vitvi04g00312	0.549429	0.355499	0.0033204	-1.51321	0.167213	0.748453	0.00553851	-1.86871	0.708589	0.392954	0.00307431	2.26166	cl12															Phosphorylase
Vitvi03g01300	0.492533	-0.511441	0.0100916	-1.47846	0.683065	-0.395991	0.0882506	-0.96702	0.909317	0.11545	0.0498153	1.08247	cl02		0.654768	-0.192	0.572483	0.247791	0.727239	0.139797	0.240518	0.439791	0.768594	0.331797	0.867964	-0.107994		Glucan endo-1,3-beta-glucosidase precursor
Vitvi18g00070	0.334963	-0.635887	0.00912258	-1.35353	0.968124	-0.0521529	0.14373	-0.717646	0.541769	0.583734	0.0196302	1.30138	cl04		0.702364	0.116756	0.370209	0.240843	0.538979	0.153894	0.683358	0.124087	0.990575	0.0371375	0.825763	-0.0869498		Glucan endo-1,3-beta-glucosidase 7 precursor
Vitvi07g02538	0.374458	-0.483221	0.0150607	-1.07746	0.502338	-0.363616	0.227827	-0.594234	0.928052	0.119605	0.126264	0.713839	cl02		0.618463	-0.231924	0.933241	0.0605281	0.965004	0.0305206	0.524317	0.292452	0.879842	0.262445	0.969797	-0.0300075		Glucan 1,3-beta-glucosidase
Vitvi17g01221	0.42703	-0.319693	0.00610005	-0.891423	0.812605	0.132596	0.0774449	-0.57173	0.523597	0.452289	0.0113592	1.02402	cl04		0.481287	0.140031	0.324864	0.202705	0.0561626	0.361988	0.817147	0.0626739	0.656136	0.221957	0.550904	0.159283		Sucrose synthase 2
Vitvi15g01008	0.94829	0.0455583	0.00458123	-0.864129	0.728528	0.15637	0.0113207	-0.909687	0.905593	0.110812	0.00827575	1.0205	cl12		0.209842	0.318092	0.794665	0.0963057	0.253421	0.283468	0.447404	-0.221786	0.993372	-0.0346233	0.590998	0.187163		Arbutin synthase
Vitvi05g01650	0.778981	0.217459	0.967554	-0.0257321	0.0123569	2.1535	0.740439	-0.243191	0.107868	1.93604	0.00971593	2.17923	cl30		0.6466	0.21551	0.985248	0.0125322	0.719988	0.165549	0.680076	-0.202977	0.990824	-0.0499606	0.816477	0.153017		UDP-glucose:salicylic acid glucosyltransferase
Vitvi17g01121	0.971156	0.110586	0.886672	0.188008	0.473496	-0.976133	0.957833	0.0774222	0.683108	-1.08672	0.348464	-1.16414			0.41984	-0.935444	0.307924	-1.19143	0.0338508	-2.17751	0.835687	-0.255987	0.39442	-1.24207	0.307948	-0.98608	cl03	Alpha-amylase/subtilisin inhibitor
Vitvi16g00712	0.213943	0.413752	0.00109304	1.03986	0.176216	0.437379	0.046874	0.626104	0.993323	0.023627	0.0466228	-0.602477	cl01		0.913014	0.0549865	0.5125	0.262051	0.588967	-0.185161	0.613116	0.207065	0.852751	-0.240147	0.274317	-0.447212		Trehalose-6-phosphate phosphatase
Vitvi04g01689	0.330789	0.347242	0.00118112	1.07671	0.0704231	0.612942	0.0295737	0.729463	0.680324	0.2657	0.128001	-0.463764	cl01		0.988452	-0.00128731	0.869423	-0.0867404	0.722689	0.143105	0.877088	-0.0854531	0.945102	0.144392	0.631466	0.229845		Beta-1,3-glucan synthase
Vitvi14g01350	0.208404	0.492492	0.000871547	1.20053	0.0335818	0.780416	0.0420344	0.708036	0.673213	0.287924	0.194652	-0.420112	cl01		0.17346	-0.385025	0.988193	0.00719863	0.517492	-0.193412	0.187777	0.392223	0.873716	0.191613	0.617287	-0.20061		Alpha-1,4-glucan-protein synthase 1
Vitvi16g01223	0.270945	0.554594	0.00874195	1.21775	0.0513265	1.13558	0.206642	0.663155	0.607212	0.580983	0.848113	-0.0821723	cl06		0.701605	-0.273607	0.705247	0.310117	0.906892	0.0880686	0.365077	0.583724	0.881946	0.361676	0.832119	-0.222049		Trehalose-6-phosphate phosphatase
Vitvi04g00508	0.441298	0.33772	0.00268432	1.22355	0.100997	0.728278	0.0374719	0.88583	0.658183	0.390558	0.194609	-0.495272	cl01															Sucrose-phosphate synthase
Vitvi05g00045	0.689312	-0.276208	0.0509438	1.23907	0.469718	0.572738	0.0380552	1.51528	0.499716	0.848947	0.373276	-0.66633	cl19															Sucrose synthase
Vitvi08g00020	0.202677	0.519544	0.000453104	1.46428	0.0252007	0.922072	0.0187607	0.944739	0.580099	0.402528	0.122711	-0.542211	cl01															Serine/threonine protein phosphatase PP1
Vitvi15g00992	0.280169	0.564627	0.00399467	1.51418	0.0287199	1.43193	0.0927313	0.949556	0.462521	0.8673	0.820913	-0.0822566	cl06															Trehalose-6-phosphate phosphatase
Vitvi07g01856	0.157677	0.632149	0.000142704	1.86356	0.00533468	1.34069	0.00722105	1.23141	0.264729	0.708544	0.146224	-0.522868	cl01		0.825817	-0.20798	0.814028	-0.244335	0.997133	0.00604333	0.990436	-0.0363555	0.969432	0.214023	0.837577	0.250379		Glucan endo-1,3-beta-glucosidase 5 precursor
Vitvi05g00009	0.169804	0.414017	0.000113064	1.52453	0.00508674	1.01893	0.00536446	1.11051	0.207375	0.604911	0.092951	-0.5056	cl01		0.0186078	-0.948426	0.931563	-0.068669	0.533174	-0.297802	0.0391852	0.879757	0.335434	0.650624	0.747142	-0.229133		UDP-glucuronic acid decarboxylase 2
Vitvi19g00114	0.000567929	0.887954	0.0549372	-0.223656	0.267164	-0.159966	0.000117365	-1.11161	7.31534e-05	-1.04792	0.678625	0.0636904	cl30		4.57273e-05	0.937221	0.831134	0.0525756	0.920899	0.0218593	7.62849e-05	-0.884645	9.36674e-05	-0.915361	0.923889	-0.0307163		Alpha-1,2-mannosyltransferase ALG9
Vitvi15g00684	0.165341	0.368643	0.000214687	1.05003	0.00323288	0.97531	0.0105337	0.681383	0.125927	0.606667	0.740887	-0.0747164	cl06		0.846653	0.0614845	0.802126	0.0805367	0.437983	0.172708	0.965642	0.0190523	0.926236	0.111224	0.794554	0.0921714		UDP-glucuronic acid epimerase 1
Vitvi06g01468	0.233889	0.433708	0.00191493	1.08645	0.212142	0.46352	0.0651271	0.652739	0.999874	0.029812	0.0626606	-0.622927	cl01		0.898846	0.195884	0.962614	-0.0819791	0.655547	-0.459347	0.844365	-0.277863	0.87359	-0.655231	0.799403	-0.377368		DTDP-glucose 4-6-dehydratase
Vitvi05g01583	0.189202	-0.691515	0.019068	-0.962028	0.037352	-1.02331	0.612052	-0.270514	0.72725	-0.331793	0.905436	-0.0612791	cl11		0.17346	-1.3551	0.06897	-2.09545	0.0891568	-1.67737	0.461487	-0.740344	0.960332	-0.322263	0.753806	0.418081		Chitinase class IV
Vitvi05g02250	0.488962	-0.321128	0.0578814	-0.671133	0.0145152	-1.14842	0.435354	-0.350005	0.222041	-0.827291	0.231367	-0.477286	cl11		0.467578	-0.736296	0.400267	-0.914088	0.391668	-0.847387	0.918795	-0.177792	0.996921	-0.111091	0.959344	0.0667011		Chitinase class IV
Vitvi07g00395	0.112361	0.503036	0.000232956	1.16809	0.007376	0.869889	0.0199289	0.665057	0.467685	0.366853	0.227994	-0.298204	cl01		0.973615	-0.0178321	0.95241	-0.0390506	0.253429	-0.380432	0.980509	-0.0212185	0.703784	-0.3626	0.441968	-0.341381		Triacylglycerol lipase
Vitvi07g00441	0.0957683	0.773273	0.00132616	1.28334	0.175812	0.529626	0.205288	0.510065	0.766616	-0.243647	0.0553345	-0.753712	cl03		0.821107	-0.272029	0.73747	-0.372097	0.731045	-0.318257	0.935142	-0.100068	0.996921	-0.0462285	0.975834	0.0538398		Glycerol-3-phosphate acyltransferase 3 (AtGPAT3)
Vitvi07g02000	0.467762	0.21195	0.000362112	1.21272	0.0126072	0.847483	0.00623455	1.00077	0.19845	0.635533	0.212924	-0.365235	cl01		0.943175	-0.0902424	0.742908	-0.349566	0.853279	-0.194945	0.813927	-0.259324	0.995527	-0.104703	0.910321	0.154621		1-acyl-sn-glycerol-3-phosphate acyltransferase
Vitvi17g00273	0.493466	0.287662	0.00289416	1.25417	0.357851	0.413513	0.0311998	0.966513	0.938682	0.125851	0.0469651	-0.840662	cl01		0.634667	-0.598237	0.956192	0.118626	0.648319	-0.541641	0.570145	0.716863	0.996557	0.0565963	0.676908	-0.660267		Phosphatidic acid phosphatase
Vitvi03g01111	0.939514	-0.035499	0.0248101	-1.1137	0.779455	-0.187357	0.060294	-1.0782	0.936714	-0.151858	0.0905493	0.92634	cl05		0.953635	0.0311068	0.934553	0.0459571	0.286753	0.350043	0.984002	0.0148504	0.774134	0.318936	0.498561	0.304086		Diacylglycerol kinase 2
Vitvi07g01961	0.213771	0.428147	0.00149239	1.00792	0.0928461	0.559733	0.0646794	0.57977	0.880035	0.131586	0.125253	-0.448184	cl01		0.280557	-0.307174	0.878901	-0.0711042	0.109365	-0.437918	0.464891	0.23607	0.926236	-0.130744	0.287662	-0.366814		Diacylglycerol kinase 2
Vitvi02g00575	0.166788	-0.738633	0.0111138	-1.04805	0.110143	-0.841822	0.492057	-0.30942	0.976567	-0.103189	0.536464	0.206231	cl02		0.881164	0.112295	0.782367	-0.197472	0.92052	-0.0748665	0.601916	-0.309767	0.958412	-0.187162	0.886514	0.122605		Inositol 2-dehydrogenase like protein
Vitvi11g00231	0.216969	0.380829	0.000343325	1.10948	0.145009	0.416792	0.0141592	0.728655	0.966428	0.0359636	0.0161344	-0.692691	cl01		0.840657	-0.15269	0.884854	0.119899	0.817153	-0.151266	0.674628	0.272589	0.999078	0.00142443	0.731043	-0.271164		Myo-inositol oxygenase
Vitvi05g01683	0.154125	0.448851	0.000545669	1.03347	0.104813	0.463539	0.036315	0.58462	0.991038	0.0146875	0.0358028	-0.569932	cl01		0.581961	0.344922	0.756392	0.220024	0.748321	0.192494	0.895369	-0.124898	0.979103	-0.152428	0.97865	-0.0275297		Inositol polyphosphate 5'-phosphatase
Vitvi14g01321	0.14515	0.458324	0.000481242	1.04329	0.0174783	0.715689	0.0350489	0.584963	0.632588	0.257365	0.192047	-0.327598	cl01		0.658882	0.125341	0.99192	0.00418301	0.595337	0.134022	0.680458	-0.121158	0.99788	0.00868029	0.717394	0.129839		Phosphatidylinositol 4-kinase type-II
Vitvi07g01352	0.53496	0.251793	0.00349615	1.13007	0.110944	0.690319	0.0347173	0.878273	0.591926	0.438526	0.2341	-0.439747	cl01		0.509665	-0.360391	0.731842	0.256467	0.934566	0.0697551	0.255895	0.616858	0.818283	0.430146	0.829126	-0.186712		Inositol polyphosphate 5-phosphatase I
Vitvi08g00931	0.116732	0.56906	0.000270668	1.31025	0.0192314	0.804072	0.024121	0.741186	0.728983	0.235012	0.0844681	-0.506174	cl01		0.926853	-0.0583938	0.975498	0.0264149	0.977445	0.0221459	0.892286	0.0848087	0.984585	0.0805398	0.993646	-0.00426898		Phosphatidylinositol 4-kinase type-II
Vitvi08g01644	0.256926	0.502019	0.00109408	1.39434	0.0640615	0.818229	0.0358171	0.892316	0.728025	0.316209	0.132722	-0.576107	cl01		0.387004	-0.608175	0.374807	-0.679625	0.539149	-0.438717	0.958829	-0.0714504	0.977304	0.169458	0.822856	0.240908		Phosphatidylinositol-4-phosphate 5-kinase
Vitvi13g01409	0.168175	0.458372	0.000112599	1.55567	0.00533468	1.05623	0.00552362	1.0973	0.237919	0.597855	0.0843527	-0.499448	cl01		0.922649	-0.0678099	0.733748	0.184965	0.686083	0.190055	0.600639	0.252775	0.895491	0.257864	0.995777	0.00508947		Phosphatidylinositol-4-phosphate 5-kinase
Vitvi01g00441	0.592515	-0.300234	0.00395373	-1.37423	0.853256	-0.099547	0.0369202	-1.074	0.878582	0.200687	0.0170295	1.27468	cl04		0.00864935	0.531089	0.0669203	0.424088	0.0122994	0.526205	0.668311	-0.107002	0.99788	-0.00488465	0.733633	0.102117		Phosphoethanolamine N-methyltransferase 1
Vitvi11g00660	0.275956	0.436246	0.000176538	1.66086	0.00966894	1.07328	0.00615242	1.22462	0.277148	0.637033	0.0832473	-0.587583	cl01		0.432387	-0.814696	0.883052	-0.255722	0.981407	0.039134	0.620264	0.558974	0.810055	0.85383	0.877771	0.294856		Glycerophosphodiester phosphodiesterase
Vitvi11g00469															0.0297244	1.6169	0.0820006	1.50718	0.108346	1.10946	0.953933	-0.109715	0.898012	-0.507441	0.747882	-0.397726	cl14	Phospholipase D alpha 1 precursor (PLD 1) (Choline phosphatase 1)
Vitvi12g01955	0.320581	0.377324	0.0028563	1.06216	0.372144	0.355881	0.0625631	0.68484	0.962439	-0.0214435	0.0451368	-0.706283	cl01		0.22829	-0.850637	0.412967	-0.682106	0.51601	-0.500299	0.86814	0.16853	0.914057	0.350338	0.878596	0.181807		Phospholipase D
Vitvi18g00159	0.229503	0.369726	0.00041207	1.18433	0.0409221	0.663362	0.0137834	0.814605	0.652561	0.293636	0.0666574	-0.520969	cl01		0.576814	-0.28353	0.963998	-0.0424344	0.679802	0.212473	0.649994	0.241096	0.675543	0.496003	0.715187	0.254908		Phospholipase D p98
Vitvi06g00156	0.937446	-0.0984709	0.0343134	-1.38812	0.184157	-1.15848	0.0772463	-1.28965	0.471413	-1.06001	0.680553	0.229643	cl05		0.828261	0.156924	0.877987	-0.113359	0.753329	-0.165151	0.646982	-0.270282	0.87359	-0.322075	0.955872	-0.0517922		Lipoxygenase (LOX2)
Vitvi08g00148	0.660236	0.187711	0.075863	0.53561	0.104825	-0.526879	0.340915	0.3479	0.181967	-0.714589	0.00743188	-1.06249	cl09															Lipoxygenase, LH2
Vitvi13g00701	0.469153	0.562345	0.0682683	-0.856152	0.953241	0.0454744	0.02722	-1.4185	0.729188	-0.51687	0.0954451	0.901627	cl15		0.624576	-0.332694	0.706176	-0.299223	0.961322	-0.0340118	0.966912	0.0334714	0.917549	0.298683	0.782297	0.265211		OPCL1 (OPC-8:0 COA ligase1)
Vitvi10g00414	0.103301	0.612145	0.000220975	1.35344	0.0149585	0.829469	0.0213034	0.741294	0.733955	0.217325	0.0719926	-0.52397	cl01		0.291537	-0.186074	0.751408	0.0771565	0.964249	0.0104844	0.144439	0.263231	0.660521	0.196559	0.819539	-0.0666721		Sphingolipid delta 4 desaturase DES-1
Vitvi06g00438	0.0734332	0.939629	0.00348823	1.15457	0.428546	0.324837	0.664641	0.214937	0.386998	-0.614792	0.0445258	-0.82973	cl03															Lactoylglutathione lyase
Vitvi09g00560	0.104836	0.693494	0.00172522	1.17269	0.0224509	0.932149	0.21514	0.479192	0.781308	0.238656	0.569697	-0.240537	cl01															Lactoylglutathione lyase
Vitvi17g00151	0.630211	0.17547	0.132837	-0.331843	0.0286303	0.837137	0.0682482	-0.507313	0.24987	0.661666	0.0054417	1.16898	cl08															Malate synthase, glyoxysomal
Vitvi12g00445	0.275812	0.398257	0.105762	0.43975	0.881982	0.0649724	0.932219	0.0414927	0.585811	-0.333284	0.229301	-0.374777			0.178809	-0.629349	0.331012	-0.515496	0.0254886	-1.09434	0.872931	0.113853	0.737801	-0.464995	0.316204	-0.578848	cl01	1-aminocyclopropane-1-carboxylate oxidase 1
Vitvi19g00108	0.683318	-0.343128	0.0318203	-1.24933	0.409716	-0.728767	0.148831	-0.906202	0.876892	-0.385639	0.277187	0.520563	cl05		0.979416	0.00823483	0.715899	0.0865532	0.991917	-0.00297432	0.73322	0.0783184	0.996921	-0.0112091	0.737514	-0.0895275		Ribulose bisphosphate carboxylase, large chain
Vitvi09g01282	0.734492	0.356765	0.00481089	-1.66539	0.225231	1.06554	0.00866063	-2.02216	0.663068	0.708777	0.00542636	2.73093	cl12		0.952789	-0.0461988	0.591474	-0.280764	0.974953	-0.0229421	0.652665	-0.234565	0.996921	0.0232567	0.66941	0.257821		Acid phosphatase
Vitvi08g02269	0.046997	1.67732	0.000647095	2.46381	0.0218543	1.54381	0.310886	0.786493	0.915642	-0.133508	0.174692	-0.92	cl03															Purple acid phosphatase 20- ATPAP20/PAP20
Vitvi19g00185	0.246389	0.434372	0.00150753	1.22713	0.142961	0.521196	0.0469539	0.792754	0.917565	0.086824	0.0756757	-0.70593	cl01		0.326619	-0.514936	0.332987	-0.566489	0.242022	-0.601454	0.966131	-0.0515529	0.990824	-0.086518	0.977917	-0.0349651		4-amino-4-deoxychorismate lyase
Vitvi18g02454	0.212638	-1.69644	0.0441214	-2.00365	0.105451	-2.0263	0.760373	-0.307211	0.881926	-0.329859	0.996608	-0.0226484	cl14															(+)-delta-cadinene synthase isozyme XC14
Vitvi18g02441	0.252755	-0.760885	0.009602	-1.41186	0.140447	-0.928915	0.263341	-0.650977	0.916509	-0.16803	0.397737	0.482947	cl02															Valencene synthase
Vitvi18g02443	0.252755	-0.698288	0.00716349	-1.34748	0.170683	-0.799735	0.20038	-0.649192	0.949991	-0.101447	0.25649	0.547745	cl02															(-)-germacrene D synthase
Vitvi18g02444	0.269965	-0.644125	0.0056916	-1.33809	0.100255	-0.911913	0.147331	-0.693967	0.814394	-0.267788	0.360873	0.426178	cl02															(-)-germacrene D synthase
Vitvi09g02002	0.829236	-0.413797	0.53024	-0.72547	0.0319732	-2.96808	0.854592	-0.311673	0.18409	-2.55429	0.0429103	-2.24261	cl11															Beta-amyrin synthase
Vitvi19g00956	0.973129	0.0235937	0.0763364	-0.480054	0.15739	0.556914	0.115893	-0.503648	0.404903	0.53332	0.00990982	1.03697	cl08		0.927416	-0.102168	0.855018	0.178216	0.848624	-0.140331	0.735012	0.280384	0.996418	-0.0381635	0.723706	-0.318547		(-)-germacrene D synthase
Vitvi10g02167	0.202223	0.769848	0.25727	0.483442	0.0324	1.44271	0.627942	-0.286406	0.592742	0.672865	0.112545	0.959271	cl21		0.517478	0.394518	0.743053	-0.218329	0.805022	-0.136387	0.267663	-0.612847	0.722485	-0.530905	0.940941	0.0819425		Linalool synthase
Vitvi17g00422	0.283132	0.597039	0.00126944	1.7135	0.190802	0.681068	0.0358171	1.11646	0.951294	0.0840288	0.0457363	-1.03243	cl01		0.983099	-0.222245	0.370323	-3.37862	0.809903	-1.08059	0.351833	-3.15637	0.979919	-0.858346	0.518156	2.29803		Strictosidine synthase
Vitvi01g02026	0.661681	-0.387727	0.0167615	-1.5101	0.321963	-0.864654	0.0860497	-1.12237	0.812041	-0.476927	0.219998	0.645445	cl05		0.741276	0.434571	0.896807	0.195834	0.748957	0.310442	0.891508	-0.238737	0.996921	-0.124129	0.936988	0.114608		CYP71E1
Vitvi15g00522	0.105256	-0.759998	0.00310412	-1.08778	0.0190719	-1.03001	0.354653	-0.32778	0.755277	-0.27001	0.82837	0.0577697	cl14		0.401353	-0.177712	0.575633	-0.139842	0.67963	-0.0947602	0.899821	0.0378698	0.951397	0.0829517	0.912604	0.0450819		CYP72A1
Vitvi15g01707	0.14714	-0.943798	0.0276923	-1.05574	0.134952	-0.884577	0.875116	-0.111944	0.967946	0.0592205	0.769743	0.171164	cl18		0.597833	0.134343	0.921385	-0.0367881	0.174657	0.291647	0.493539	-0.171131	0.865118	0.157304	0.216954	0.328435		(+)-neomenthol dehydrogenase
Vitvi17g01576	0.0120022	-0.809971	0.000266547	-0.898103	0.00185815	-1.00979	0.684809	-0.0881315	0.548577	-0.199817	0.538975	-0.111686	cl11		0.190027	0.359466	0.525035	0.211088	0.292358	0.285032	0.682194	-0.148378	0.979919	-0.074434	0.888727	0.0739437		CYP71D10
Vitvi19g00652	0.391434	0.613924	0.748433	0.151648	0.642374	-0.312353	0.532199	-0.462277	0.401634	-0.926277	0.415402	-0.464			0.599231	0.253613	0.0324317	1.15949	0.191626	0.524251	0.0565547	0.905881	0.875192	0.270637	0.298023	-0.635243	cl08	CYP71D10
Vitvi08g01770	0.72998	0.133861	0.399422	0.216097	0.528904	0.248303	0.839841	0.0822366	0.917563	0.114443	0.9894	0.032206			0.971122	0.0386174	0.0650465	1.24921	0.682353	0.2265	0.0392057	1.21059	0.955264	0.187882	0.13371	-1.02271	cl08	Pinene synthase
Vitvi10g02194	0.540167	0.384454	0.104321	0.829799	0.201984	-0.742594	0.543411	0.445345	0.207375	-1.12705	0.0153571	-1.57239	cl09															(E,E)-alpha-farnesene synthase
Vitvi10g02181	0.403399	0.603613	0.0973808	0.988076	0.381197	-0.614637	0.691016	0.384464	0.265917	-1.21825	0.0279122	-1.60271	cl09															(E,E)-alpha-farnesene synthase
Vitvi06g00659	0.198307	-0.806267	0.00471192	-1.44874	0.0633125	-1.13649	0.181214	-0.642476	0.799896	-0.330219	0.455625	0.312257	cl14		0.0135171	-1.26695	0.0979324	-1.03753	0.0106157	-1.43492	0.674628	0.229422	0.960448	-0.16797	0.50004	-0.397392	cl01	Gibberellin 2-beta-dioxygenase 7
Vitvi05g00163	0.333681	0.524805	0.150261	-0.489647	0.734937	-0.20111	0.0311514	-1.01445	0.405653	-0.725915	0.437536	0.288537	cl15		0.930289	0.0489789	0.858501	0.0915458	0.775365	-0.105458	0.933198	0.0425669	0.928385	-0.154437	0.662199	-0.197004		Gibberellin 2-oxidase
Vitvi19g02230	0.19175	0.627898	0.000717685	1.91576	0.102079	0.762364	0.0271635	1.28786	0.919095	0.134465	0.0419886	-1.15339	cl01		0.261096	-1.11531	0.878648	-0.280241	0.146004	-1.40646	0.426499	0.835074	0.967319	-0.291148	0.345735	-1.12622		Gibberellin 2-beta-dioxygenase 1
Vitvi09g00448	0.422691	-0.78225	0.799358	0.223997	0.991702	-0.0269574	0.260469	1.00625	0.64772	0.755292	0.866703	-0.250954			0.511035	0.273234	0.0226927	1.18749	0.0777023	0.694111	0.0411784	0.914258	0.714254	0.420877	0.40714	-0.493381	cl08	Gibberellin 3beta-hydroxylase3
Vitvi04g00435	0.10407	0.736759	0.000860354	1.41436	0.0188151	1.07865	0.101301	0.6776	0.730305	0.341887	0.385007	-0.335713	cl01		0.904327	-0.154363	0.763163	-0.37096	0.911093	-0.133425	0.880541	-0.216597	0.996921	0.0209373	0.881191	0.237535		Gibberellin 3beta-hydroxylase3
Vitvi09g00452	0.105526	0.482182	6.87737e-05	1.70452	0.00318067	1.09706	0.00349487	1.22234	0.18409	0.614877	0.036311	-0.607464	cl01															Gibberellin 3beta-hydroxylase3
Vitvi01g00015	0.754124	0.204337	0.0199181	1.32634	0.123298	0.979595	0.0835674	1.122	0.486383	0.775258	0.70049	-0.346742	cl06															Brassinosteroid-6-oxidase [Vitis vinifera]
Vitvi09g00516	0.145481	1.02846	0.0159299	1.39085	0.37527	0.496052	0.682538	0.362385	0.702355	-0.532412	0.188042	-0.894797	cl03		0.257455	-0.408877	0.840922	0.120175	0.794209	-0.118021	0.16596	0.529051	0.82707	0.290856	0.658727	-0.238196		CYP734A7 castasterone 26-hydroxylase
Vitvi03g00170	0.0653713	-0.90653	0.00215013	-1.12081	0.0581754	-0.764095	0.554828	-0.214277	0.867211	0.142435	0.270151	0.356712	cl02		0.734818	-0.124326	0.526069	-0.2177	0.980428	-0.00911017	0.820484	-0.093374	0.955264	0.115216	0.597599	0.208589		Zeta-carotene desaturase
Vitvi02g00020	0.340685	-0.218561	0.00470899	-0.566628	0.0379362	-0.469062	0.0971179	-0.348067	0.519399	-0.2505	0.672889	0.0975668			0.470202	-0.696877	0.553765	-0.656933	0.0353378	-1.76285	0.970856	0.0399441	0.458848	-1.06597	0.212631	-1.10592	cl01	Beta-carotene hydroxylase
Vitvi02g01286	0.0372955	1.27345	0.000253466	2.00415	0.0163551	1.11246	0.152049	0.730704	0.880993	-0.160991	0.0687048	-0.891695	cl03		0.907054	-0.431073	0.313068	-2.15021	0.846659	-0.513993	0.360666	-1.71914	0.996921	-0.0829206	0.482104	1.63622		9-cis-epoxycarotenoid dioxygenase
Vitvi07g01395	0.708106	-0.186093	0.403635	-0.282655	0.265971	-0.526116	0.862399	-0.0965622	0.72725	-0.340023	0.64046	-0.243461			0.1107	-0.39567	0.0725568	0.621195	0.951656	-0.0232012	0.00145702	1.01686	0.458848	0.372469	0.0620613	-0.644396	cl05	Cis-zeatin O-beta-D-glucosyltransferase
Vitvi18g01019	0.747969	-0.198051	0.325756	0.373418	0.958671	-0.039499	0.224597	0.571469	0.902391	0.158552	0.380811	-0.412917			0.0122331	-0.766469	0.0334292	0.800537	0.67643	-0.144814	9.45882e-05	1.56701	0.130661	0.621655	0.0107802	-0.945351	cl05	Cytokinin dehydrogenase 5 precursor
Vitvi18g00421	0.236491	0.539186	0.00866775	1.11094	0.214282	0.558831	0.248408	0.571751	0.996775	0.0196449	0.241051	-0.552106	cl01		0.517819	0.319389	0.0669203	1.08214	0.834957	0.104854	0.157671	0.762751	0.932068	-0.214535	0.103513	-0.977287		Cis-zeatin O-beta-D-glucosyltransferase
Vitvi08g02412	0.478338	-0.2721	0.00316577	1.11351	0.104526	0.612434	0.00536446	1.38561	0.120572	0.884535	0.219821	-0.501075	cl19		0.666895	-0.398463	0.301975	-0.830382	0.38654	-0.631008	0.596818	-0.431919	0.964919	-0.232545	0.866561	0.199374		Cis-zeatin O-beta-D-glucosyltransferase
Vitvi08g01001	0.681664	0.134175	0.000244831	1.27812	0.480705	0.214098	0.00483833	1.14395	0.918255	0.079923	0.00542636	-1.06402	cl01		0.473954	0.598468	0.859022	-0.198961	0.710598	0.299368	0.323623	-0.797429	0.95784	-0.2991	0.609264	0.498329		Cis-zeatin O-beta-D-glucosyltransferase
Vitvi06g00436	0.375887	0.577769	0.0163119	1.40104	0.478005	0.522275	0.221605	0.823266	0.949991	-0.0554944	0.147754	-0.87876	cl01															Nitric-oxide reductase, cytochrome b-containing subunit I
Vitvi18g00326	0.101783	-0.871575	0.70273	0.144869	0.540913	-0.294701	0.0260769	1.01644	0.447602	0.576874	0.301189	-0.43957	cl29		0.425035	0.30413	0.75382	0.155245	0.873748	0.0712567	0.757586	-0.148885	0.881946	-0.232873	0.906198	-0.0839879		Nitrate reductase 2 (NR2)
Vitvi14g01763	0.155659	-0.800785	0.00346892	-1.35671	0.448479	-0.403357	0.224312	-0.55593	0.672522	0.397427	0.0399545	0.953357	cl04		0.523384	0.512467	0.856568	-0.19778	0.885088	0.137329	0.358803	-0.710247	0.914057	-0.375138	0.755834	0.335109		Carbonic anhydrase, chloroplast precursor
Vitvi08g01454	0.222267	0.37118	0.000171876	1.2446	0.007376	0.856739	0.00657086	0.873418	0.266872	0.485559	0.122034	-0.387859	cl01		0.0702365	0.362271	0.0307414	0.546465	0.0084127	0.597582	0.434062	0.184195	0.664539	0.235311	0.899707	0.0511169		Carbonic anhydrase precursor
Vitvi17g00343	0.915444	0.136414	0.000483341	-2.08789	0.946049	-0.10875	0.00433207	-2.22431	0.93267	-0.245165	0.00469896	1.97914	cl15		0.761398	-0.227694	0.600265	-0.372567	0.475198	-0.41525	0.871775	-0.144872	0.968099	-0.187556	0.972927	-0.0426833		ferulate 5-hydroxylase
Vitvi16g00156	0.381568	-0.511807	0.00189792	-1.51799	0.618896	-0.32372	0.0266596	-1.00618	0.873528	0.188087	0.0152111	1.19427	cl02															UDP-glucose:flavonoid 3-O-glucosyltransferase
Vitvi16g01150	0.598202	-0.376008	0.00489626	-1.51556	0.399145	-0.623609	0.0341808	-1.13955	0.91245	-0.2476	0.0559785	0.891949	cl02		0.194638	0.341573	0.798101	0.0994462	0.260416	0.292488	0.421066	-0.242127	0.986862	-0.0490854	0.598408	0.193042		UDP-glucose: anthocyanidin 5,3-O-glucosyltransferase
Vitvi02g00435	0.502825	-0.34055	0.00294415	-1.34955	0.845178	0.115304	0.0359669	-1.009	0.603675	0.455854	0.00759997	1.46486	cl04		0.0744614	0.329262	0.629847	0.116774	0.218166	0.23098	0.294902	-0.212489	0.920268	-0.0982826	0.678959	0.114206		Leucoanthocyanidin dioxgenase
Vitvi08g01637	0.737917	-0.187325	0.00342219	-1.27585	0.741246	0.179467	0.0184684	-1.08853	0.699383	0.366792	0.00743188	1.45532	cl08		0.0475881	0.450465	0.515172	0.181625	0.393828	0.194008	0.290273	-0.26884	0.703784	-0.256456	0.972305	0.0123838		Flavonoid 3',5'-hydroxylase
Vitvi14g01683	0.787625	0.210526	0.00672002	-1.24451	0.391754	-0.547934	0.0105337	-1.45503	0.496209	-0.75846	0.0812536	0.696572	cl05		0.953485	0.0498399	0.931925	0.0732659	0.64939	-0.230693	0.981428	0.0234259	0.898012	-0.280533	0.646561	-0.303959		Chalcone isomerase
Vitvi11g01334	0.689321	0.190622	0.0011011	1.30167	0.650592	0.203014	0.0104513	1.11104	0.993888	0.0123915	0.010155	-1.09865	cl01		0.89928	-0.740517	0.334579	-3.21835	0.824303	-0.893182	0.353094	-2.47784	0.996557	-0.152665	0.482085	2.32517		flavonoid 3-monooxygenase
Vitvi11g01339	0.865217	-0.14117	0.0189891	1.40479	0.394802	0.571516	0.0277843	1.54596	0.540439	0.712685	0.209217	-0.833273	cl06		0.816458	-0.495725	0.561818	-0.978692	0.922583	0.216975	0.779189	-0.482967	0.932086	0.712701	0.538014	1.19567		ferulate 5-hydroxylase
Vitvi19g00165	0.643766	0.277344	0.00617628	1.55521	0.110944	1.04819	0.0415259	1.27786	0.520134	0.770845	0.374811	-0.507019	cl01		0.837691	-0.227303	0.7769	-0.283338	0.956722	-0.0697244	0.95443	-0.0560349	0.983079	0.157579	0.844605	0.213614		Anthocyanidin 3-O-glucosyltransferase
Vitvi01g02261	0.436324	-0.476292	0.0171599	-1.11248	0.00820551	-1.61343	0.183092	-0.636191	0.138177	-1.13714	0.215315	-0.500944	cl11															Caffeoyl-CoA O-methyltransferase
Vitvi01g02263	0.0774266	-1.5813	0.002153	-2.06777	0.0512167	-1.5041	0.346091	-0.486472	0.945358	0.0772	0.226689	0.563672	cl02		0.459819	-0.567537	0.638312	-0.444549	0.36102	-0.660789	0.896851	0.122989	0.995527	-0.0932523	0.854587	-0.216241		Caffeoyl-CoA O-methyltransferase
Vitvi02g00717	0.720149	-0.147298	0.00272463	-1.01179	0.484687	0.258369	0.0175386	-0.864492	0.520134	0.405667	0.00514765	1.27016	cl08		0.210488	0.231802	0.854881	-0.0545537	0.989581	-0.00401873	0.133299	-0.286355	0.578825	-0.23582	0.879975	0.0505349		Cinnamoyl-CoA reductase
Vitvi04g01454	0.741046	-0.169426	0.00587252	-1.09448	0.784879	0.142013	0.0356707	-0.925056	0.72725	0.311439	0.00999837	1.23649	cl08		0.281888	0.257894	0.670483	0.13071	0.526095	0.156242	0.670933	-0.127184	0.947543	-0.101652	0.959594	0.0255325		Flavonone- 3-hydroxylase
Vitvi05g01044	0.619075	-0.180702	0.00133785	-1.0444	0.617624	0.177829	0.014137	-0.863698	0.536265	0.358531	0.00469896	1.22223	cl08		0.157677	0.275783	0.778614	0.0793109	0.417748	0.159897	0.359723	-0.196472	0.898431	-0.115886	0.795399	0.0805862		Chalcone synthase
Vitvi06g01882	0.493455	-0.616351	0.0222995	-1.47053	0.462273	-0.66899	0.173468	-0.854174	0.992586	-0.0526388	0.175108	0.801536	cl02		0.946283	-0.0388125	0.491922	-0.23625	0.907335	-0.0463626	0.550871	-0.197437	0.996921	-0.00755012	0.64468	0.189887		Flavonoid 3',5'-hydroxylase
Vitvi06g01888	0.371468	-1.0581	0.0226668	-2.01164	0.104869	-1.792	0.26158	-0.953536	0.696398	-0.733899	0.791943	0.219637	cl14		0.916533	0.105914	0.798145	-0.260469	0.823227	0.205804	0.664745	-0.366383	0.995527	0.0998898	0.647157	0.466273		flavonoid 3',5'-hydroxylase [Vitis vinifera]
Vitvi10g02185	0.408199	-0.308393	0.00193946	-1.06465	0.942584	-0.0336556	0.0330984	-0.756257	0.690872	0.274738	0.0089332	1.031	cl04		0.321916	0.156927	0.724766	0.0743209	0.352773	0.142516	0.671719	-0.0826059	0.99636	-0.0144111	0.778111	0.0681948		Anthocyanidin reductase
Vitvi10g02187	0.877526	-0.304028	0.0428725	-2.41535	0.931458	-0.164292	0.108349	-2.11132	0.976402	0.139736	0.090313	2.25105	cl04		0.964159	0.065616	0.891551	-0.160893	0.611048	0.468508	0.832067	-0.226509	0.933543	0.402892	0.575133	0.629401		Anthocyanidin reductase ANR2
Vitvi16g00139	0.408199	-0.334077	0.000732661	-1.31581	0.551992	0.221848	0.0132868	-0.981734	0.360968	0.555926	0.00307431	1.53766	cl08		0.0794507	0.42844	0.835722	0.0815311	0.154888	0.35431	0.187777	-0.346909	0.973241	-0.0741308	0.409465	0.272779		4-coumarate-CoA ligase 3
Vitvi16g01943	0.60958	-0.233821	0.00363136	-1.09559	0.844138	-0.133402	0.0277797	-0.86177	0.891864	0.100419	0.0160898	0.962189	cl02		0.979622	0.00632752	0.763163	-0.0841866	0.528747	-0.130346	0.718074	-0.0905141	0.871747	-0.136674	0.906198	-0.0461598		UDP-glucose: anthocyanidin 5,3-O-glucosyltransferase
Vitvi17g00698	0.674875	-0.155286	0.00168743	-1.00473	0.512562	0.217758	0.0141592	-0.849443	0.513763	0.373045	0.00466747	1.22249	cl08		0.213976	0.323939	0.988119	0.00653567	0.579549	0.154084	0.250523	-0.317403	0.881946	-0.169855	0.706473	0.147548		Flavonoid-3'-hydroxylase
Vitvi17g00700	0.238588	-1.47527	0.024738	-2.13675	0.263473	-1.37919	0.473719	-0.661485	0.958011	0.0960772	0.351832	0.757563	cl02		0.667874	0.205907	0.993865	-0.00617463	0.927838	0.0463883	0.664099	-0.212082	0.955264	-0.159519	0.946732	0.052563		flavonoid 3'-hydroxylase [Vitis vinifera]
Vitvi18g00988	0.406065	-0.333013	0.00198168	-1.14071	0.855899	-0.0815708	0.0338968	-0.8077	0.745072	0.251442	0.0102181	1.05914	cl04		0.0169597	0.384967	0.26347	0.204248	0.179216	0.220663	0.310806	-0.180719	0.748451	-0.164303	0.962755	0.0164156		Dihydroflavonol 4-reductase
Vitvi18g02541	0.569215	-0.315945	0.0172361	-1.02414	0.814571	-0.147481	0.133713	-0.708194	0.885262	0.168464	0.0607549	0.876658	cl04		0.136002	2.82471	0.339143	1.59052	0.185984	2.20084	0.639079	-1.23419	0.975978	-0.623865	0.85039	0.61032		Flavonol synthase
Vitvi13g00225	0.971795	0.0199244	0.00337703	-0.987723	0.35767	0.328398	0.0104612	-1.00765	0.648236	0.308474	0.00472722	1.31612	cl08		0.665031	0.0968014	0.535799	0.134771	0.709313	0.0771972	0.894982	0.0379695	0.995527	-0.0196042	0.850765	-0.0575737		Chalcone--flavonone isomerase (Chalcone isomerase)
Vitvi03g00569	0.842737	-0.0710367	0.00136118	-0.943355	0.406384	0.249726	0.00882439	-0.872318	0.535955	0.320762	0.00347258	1.19308	cl08		0.0203697	0.53104	0.858501	0.067497	0.196614	0.299044	0.0542261	-0.463543	0.751779	-0.231996	0.453083	0.231547		Limonoid UDP-glucosyltransferase
Vitvi06g01885	0.881275	-0.0999544	0.0341466	-0.870265	0.622937	0.247957	0.0918875	-0.77031	0.717543	0.347911	0.0237377	1.11822	cl08		0.959956	-0.0247735	0.387589	-0.234993	0.963241	0.0128588	0.431529	-0.21022	0.98981	0.0376322	0.423198	0.247852		Flavonoid 3',5'-hydroxylase
Vitvi13g01911	0.864876	0.0918758	0.0210359	-0.82955	0.672395	0.195385	0.0310725	-0.921426	0.928052	0.10351	0.0184414	1.02494	cl12		0.104748	0.23332	0.69643	0.0770975	0.320381	0.145228	0.327999	-0.156222	0.898224	-0.0880919	0.769222	0.0681302		Chalcone-flavanone isomerase
Vitvi14g01448	0.803873	-0.097142	0.00555718	-0.811552	0.544251	0.20752	0.0294426	-0.71441	0.607212	0.304662	0.00697531	1.01907	cl08		0.248435	0.228218	0.887356	0.0456256	0.340294	0.185997	0.4082	-0.182593	0.983079	-0.0422219	0.606417	0.140371		Chalcone synthase (CHS)
Vitvi16g00849	0.406927	0.439523	0.0374451	-0.724217	0.846584	0.0758801	0.0139652	-1.16374	0.754986	-0.363643	0.0428742	0.800097	cl15		0.910381	-0.137766	0.976571	0.0361938	0.76251	-0.213666	0.877085	0.17396	0.986358	-0.0759001	0.792633	-0.24986		Anthocyanidin 3-O-glucosyltransferase
Vitvi16g00752	0.184988	1.18273	0.97189	0.0672817	0.977062	0.00808798	0.129287	-1.11545	0.367722	-1.17464	0.958477	-0.0591938			0.00878485	2.29704	0.575633	0.444615	0.830059	-0.153395	0.0415205	-1.85243	0.018718	-2.45044	0.477618	-0.59801	cl14	Chalcone synthase [Vitis vinifera]
Vitvi13g01298	0.982123	0.0282967	0.746351	0.173666	0.0872056	1.15163	0.849065	0.14537	0.275563	1.12333	0.101479	0.977963			0.805486	0.115216	0.0582934	0.790521	0.00676335	1.10944	0.0572255	0.675305	0.0264959	0.994225	0.555354	0.31892	cl10	Cinnamyl alcohol dehydrogenase
Vitvi05g01666	0.710947	0.26042	0.252162	0.620249	0.312898	-0.599256	0.67277	0.359829	0.386039	-0.859675	0.0471463	-1.2195	cl09															Flavonoid 3',5'-hydroxylase
Vitvi04g01412	0.866099	-0.120225	0.108428	0.836554	0.238497	-0.647693	0.114369	0.95678	0.580099	-0.527467	0.0183203	-1.48425	cl07		0.972471	0.0388058	0.783425	0.329762	0.681526	0.396054	0.80957	0.290957	0.955264	0.357248	0.975834	0.0662914		Ferulate-5-hydroxylase
Vitvi02g00270	0.579824	0.349658	0.0309342	1.10876	0.360951	0.496886	0.208269	0.759101	0.899621	0.147228	0.347971	-0.611873	cl01		0.853271	0.323487	0.165912	-1.50417	0.955638	-0.0998839	0.0862077	-1.82766	0.963706	-0.42337	0.217296	1.40429		Naringenin,2-oxoglutarate 3-dioxygenase
Vitvi03g00038	0.752824	0.138106	0.00327991	1.01071	0.31897	0.365311	0.0203715	0.872603	0.764423	0.227205	0.0610599	-0.645398	cl01		0.670204	-0.75243	0.211911	-1.80144	0.715133	-0.569041	0.405456	-1.04901	0.995527	0.183389	0.430905	1.2324		ferulate 5-hydroxylase
Vitvi03g00040	0.798415	0.114216	0.00874221	1.06763	0.35326	0.420752	0.0380903	0.953416	0.757937	0.306536	0.131931	-0.64688	cl01		0.663868	-0.737775	0.162147	-1.91039	0.705161	-0.562414	0.283621	-1.17262	0.99572	0.175361	0.342188	1.34798		ferulate 5-hydroxylase
Vitvi05g01270	0.489615	0.434826	0.00896452	1.79291	0.207686	0.812014	0.0795736	1.35808	0.790127	0.377188	0.220493	-0.980896	cl01		0.965629	0.179525	0.867683	-0.519588	0.289329	-1.82962	0.804027	-0.699113	0.69806	-2.00915	0.560094	-1.31004		UDP-glucoronosyl/UDP-glucosyl transferase UGT75C1
Vitvi06g01540	0.212786	0.679463	0.0178022	1.08947	0.211242	0.681992	0.499615	0.410007	0.982853	0.00252941	0.435769	-0.407478	cl01															Secoisolariciresinol dehydrogenase
Vitvi09g00908	0.750079	0.202903	0.0264802	1.28116	0.236151	0.818184	0.109591	1.07825	0.663068	0.615281	0.510961	-0.462973	cl01		0.720477	-1.54085	0.346194	-3.12489	0.842242	-0.834739	0.562438	-1.58404	0.983079	0.706109	0.518156	2.29015		Coniferyl alcohol acyltransferase
Vitvi11g01287	0.111374	0.535446	0.000529131	1.06025	0.0146955	0.760468	0.0594479	0.524804	0.694518	0.225022	0.251168	-0.299782	cl01		0.868235	-0.179582	0.976497	-0.0445042	0.404287	-0.558666	0.904477	0.135078	0.898431	-0.379084	0.569559	-0.514162		UDP-glucose:anthocyanidin 3-O-glucosyltransferase
Vitvi12g01724	0.0616812	1.05771	0.00422714	1.10871	0.0130998	1.22885	0.930923	0.0509989	0.903255	0.171143	0.875453	0.120144	cl16		0.421329	0.711044	0.860263	0.224424	0.434405	0.671998	0.643931	-0.48662	0.996921	-0.0390456	0.7402	0.447575		Anthocyanidin 3-O-glucosyltransferase
Vitvi18g02020	0.861085	-0.130386	0.041794	1.10597	0.833296	0.138335	0.0503094	1.23635	0.834859	0.268722	0.121	-0.967633	cl19		0.321876	0.6219	0.887579	0.128884	0.553034	0.372418	0.500614	-0.493016	0.955264	-0.249482	0.808371	0.243534		UDP-glucose: anthocyanidin 5,3-O-glucosyltransferase
Vitvi18g02542	0.0968055	0.648701	0.000613536	1.20683	0.0112556	0.964567	0.0848583	0.558129	0.650008	0.315866	0.430969	-0.242263	cl01															Flavonol synthase
Vitvi05g00456	0.885116	-0.089057	0.00521061	-1.13114	0.930039	0.00570865	0.0187374	-1.04208	0.906286	0.0947656	0.0123758	1.13684	cl04		0.683592	0.104805	0.857296	0.0622494	0.987498	-0.00826212	0.891577	-0.0425555	0.914057	-0.113067	0.852358	-0.0705115		2-Hydroxyisoflavanone dehydratase
Vitvi08g01847	0.347714	-0.410215	0.536971	0.2251	0.0427629	-0.854581	0.113131	0.635315	0.512691	-0.444366	0.0132873	-1.07968	cl07		0.721905	0.329792	0.55391	-0.466117	0.553648	-0.413622	0.269591	-0.795909	0.703784	-0.743414	0.959467	0.0524953		CYP93A1 2-hydroxyisoflavanone synthase
Vitvi12g02241	0.295933	0.529696	0.0149528	1.09674	0.0880947	1.04054	0.288214	0.567041	0.724081	0.510842	0.813523	-0.0561989	cl06		0.609554	-0.41551	0.826953	-0.241854	0.816953	-0.207462	0.853735	0.173656	0.967319	0.208049	0.98261	0.0343929		Isoflavone methyltransferase/ Orcinol O-methyltransferase 1 oomt1
Vitvi12g02245	0.421997	0.601609	0.0417433	1.25079	0.481757	0.599796	0.398122	0.649181	0.972918	-0.00181284	0.318485	-0.650994	cl01		0.315618	-0.890516	0.549444	-0.652091	0.74058	-0.369662	0.834427	0.238425	0.881008	0.520854	0.83601	0.28243		Isoflavone methyltransferase/ Orcinol O-methyltransferase 1 oomt1
Vitvi03g01487															0.782604	-0.358709	0.188022	-1.31083	0.0362663	-1.80333	0.293304	-0.952126	0.251686	-1.44462	0.600556	-0.492494	cl03	Isoflavone reductase 5 [Vitis vinifera]
Vitvi02g00623	0.707068	-0.276816	0.356026	-0.491486	0.230077	-0.750343	0.814343	-0.21467	0.681903	-0.473527	0.607095	-0.258857			0.220943	-0.66566	0.510822	-0.457269	0.0353378	-1.14324	0.747442	0.208392	0.747808	-0.477584	0.260265	-0.685975	cl01	Norcoclaurine synthase
Vitvi02g01472	0.400455	-0.249996	0.345598	-0.209542	0.0024824	1.68612	0.903306	0.0404547	0.00126342	1.93612	0.0016254	1.89566	cl30		0.968571	0.0463525	0.906363	-0.123701	0.0673518	1.41319	0.853735	-0.170054	0.259742	1.36684	0.0875994	1.53689		Norcoclaurine synthase
Vitvi16g00961	0.309546	0.630604	0.020242	1.29976	0.254039	0.780207	0.333483	0.669153	0.968254	0.149603	0.39567	-0.51955	cl01		0.69258	-0.457358	0.917471	-0.172553	0.569423	-0.557089	0.827348	0.284805	0.995527	-0.0997301	0.789338	-0.384536		S-N-methylcoclaurine 3'-hydroxylase
Vitvi17g00460	0.786034	0.189321	0.68159	-0.193208	0.966774	0.0191289	0.514947	-0.382529	0.916165	-0.170192	0.71755	0.212337			0.0069013	1.06264	0.836529	-0.106884	0.888323	0.05786	0.00475748	-1.16952	0.0291721	-1.00478	0.739191	0.164744	cl07	Desulfo-glucosinolate sulfotransferase 18
Vitvi01g00822	0.359702	0.695727	0.0288105	1.51321	0.483103	0.603251	0.359937	0.81748	0.93735	-0.0924766	0.229364	-0.909956	cl03		0.772234	-0.366875	0.843329	0.293129	0.737217	-0.324573	0.555123	0.660004	0.999864	0.0423013	0.616967	-0.617703		N-hydroxythioamide S-beta-glucosyltransferase
Vitvi13g01682	0.615627	-0.369831	0.0287893	-1.09876	0.956626	-0.100343	0.161744	-0.728931	0.825826	0.269488	0.0602759	0.998419	cl04		0.331872	-0.295664	0.639583	0.185382	0.327656	0.307569	0.121268	0.481046	0.164235	0.603233	0.822238	0.122188		Steroid sulfotransferase
Vitvi15g00959	0.555672	-0.341439	0.0114844	-1.09484	0.0195233	-1.30125	0.0872397	-0.753405	0.207375	-0.959812	0.749335	-0.206407	cl11		0.552908	-0.214638	0.858501	-0.0934343	0.136084	-0.461152	0.77163	0.121204	0.839794	-0.246514	0.357281	-0.367718		Wax synthase
Vitvi17g00664	0.524441	-0.449131	0.133369	0.795202	0.480857	-0.509352	0.0541297	1.24433	0.987797	-0.0602208	0.0469273	-1.30455	cl17		0.887823	0.0692196	0.999304	0.00167736	0.944729	-0.0302248	0.892286	-0.0675423	0.969283	-0.0994445	0.961744	-0.0319022		flavin-containing monooxygenase
Vitvi13g01673	0.483019	0.251708	0.00112667	1.18441	0.0644527	0.705918	0.015126	0.932697	0.511316	0.45421	0.142203	-0.478487	cl01		0.498689	-0.35888	0.975505	-0.0322456	0.935054	-0.0351485	0.559499	0.326634	0.884523	0.323731	0.981578	-0.00290296		Polyamine oxidase
Vitvi07g00242	0.148936	1.32261	0.035267	1.42051	0.320111	0.680997	0.933157	0.0978974	0.7516	-0.64161	0.42047	-0.739508	cl03		0.805486	-0.553103	0.288139	-1.66296	0.543673	-0.952712	0.436156	-1.10985	0.971661	-0.399609	0.68115	0.710244		flavin-containing monooxygenase
Vitvi13g01690	0.59668	0.242139	0.00336083	1.42879	0.0894602	0.847997	0.0269097	1.18665	0.500293	0.605858	0.263747	-0.580794	cl01		0.363063	-0.910716	0.790338	-0.397358	0.507982	-0.643837	0.649693	0.513358	0.977509	0.266879	0.864692	-0.246479		Beta-primeverosidase
Vitvi04g01261	0.00128469	2.29287	7.75386e-05	2.70679	0.00185815	2.1699	0.49707	0.413925	0.915642	-0.122965	0.29703	-0.536889	cl30		0.590768	-1.35158	0.260257	-2.45232	0.691264	-0.962967	0.526097	-1.10074	0.984499	0.388615	0.491845	1.48935		Dimethylaniline monooxygenase, N-oxide-forming
Vitvi04g01317	0.547991	-0.344961	0.00471465	-1.2918	0.758004	0.242699	0.0380903	-0.946836	0.580209	0.587661	0.00942727	1.5345	cl08		0.377823	0.277549	0.498348	0.244966	0.248157	0.347762	0.951218	-0.0325831	0.983079	0.070213	0.848949	0.102796		Laccase (diphenol oxidase)-like protein
Vitvi08g01735	0.788487	-0.166181	0.00863301	-1.19839	0.543598	0.470135	0.035939	-1.03221	0.597538	0.636316	0.00954072	1.66853	cl08		0.627661	0.197348	0.925411	0.0585623	0.890941	0.064883	0.756933	-0.138786	0.955264	-0.132465	0.996018	0.00632066		Laccase (diphenol oxidase)-like protein
Vitvi08g01335	0.19394	-0.807757	0.478961	0.318777	0.409554	-0.477522	0.0413655	1.12653	0.78449	0.330234	0.124979	-0.7963	cl17		0.936226	-0.0979726	0.770868	0.313175	0.719966	0.321882	0.66316	0.411148	0.906943	0.419855	0.999237	0.00870718		Laccase
Vitvi08g01228	0.251827	-0.722634	0.378149	0.426274	0.18816	-0.792627	0.0479946	1.14891	0.968254	-0.0699933	0.0369854	-1.2189	cl17		0.785016	0.269946	0.690017	0.403583	0.62889	0.414367	0.92263	0.133636	0.990411	0.144421	0.99826	0.0107841		Laccase
Vitvi18g01482	0.804053	-0.141022	0.211738	0.446287	0.246515	-0.559272	0.174817	0.587309	0.63826	-0.41825	0.0289259	-1.00556	cl07		0.627661	0.325027	0.329837	0.61908	0.788752	-0.16941	0.683358	0.294053	0.793734	-0.494438	0.260209	-0.788491		Laccase
Vitvi15g00941	0.212638	0.506	0.00181274	1.31608	0.0578281	0.804784	0.0654341	0.810078	0.743519	0.298784	0.239917	-0.511294	cl01		0.825209	0.100505	0.431453	0.314647	0.395733	0.295606	0.627587	0.214143	0.914057	0.195101	0.977458	-0.0190416		Laccase
Vitvi18g03067															0.642018	-0.984143	0.458275	-1.48121	0.041982	-3.17828	0.828931	-0.497067	0.355082	-2.19414	0.273001	-1.69707	cl03	Laccase
Vitvi07g01644	0.0769808	1.62615	0.027976	1.25872	0.405961	0.483075	0.701958	-0.367424	0.398811	-1.14307	0.272391	-0.775649	cl22		0.0390229	-0.562819	0.914953	0.0583445	0.237282	-0.333404	0.0340518	0.621164	0.818283	0.229415	0.281584	-0.391748		Indole-3-acetic acid-amido synthetase GH3.2
Vitvi08g00101	0.24076	0.392972	0.000607049	1.22896	0.038512	0.745758	0.0187374	0.835988	0.60578	0.352786	0.115083	-0.483202	cl01		0.781595	0.235467	0.589945	0.420811	0.589129	0.357326	0.840718	0.185344	0.984499	0.121859	0.963164	-0.063485		Exostosin
Vitvi12g00765	0.0372955	1.74152	0.00502223	1.43259	0.074714	1.03444	0.657127	-0.30893	0.508726	-0.707079	0.467008	-0.398149	cl22		0.897801	-0.191735	0.868558	0.256798	0.901697	-0.140959	0.718265	0.448533	0.997556	0.0507756	0.785766	-0.397758		Exostosin
Vitvi06g00654	0.528399	0.356339	0.0470662	0.896182	0.0346726	1.3566	0.326348	0.539843	0.327908	1.00026	0.48422	0.460415	cl16															Microsomal omega-3 fatty acid desaturase
Vitvi09g01930	0.833757	0.170505	0.038833	-1.09004	0.473546	-0.494648	0.0425472	-1.26054	0.572884	-0.665153	0.296222	0.595388	cl05		0.9632	-0.0626101	0.707948	0.432347	0.924848	-0.104781	0.633381	0.494957	0.996921	-0.0421711	0.657878	-0.537128		Ribosomal protein L7 (RPL7D) 60S
Vitvi19g00195	0.493913	-0.511333	0.04518	-1.08331	0.187296	-0.92718	0.335576	-0.57198	0.765407	-0.415847	0.78075	0.156133	cl05		0.98976	-0.00902604	0.881519	0.134835	0.854165	0.134737	0.859609	0.143861	0.979919	0.143763	0.995777	-9.78183e-05		Ribosomal protein L11 methyltransferase
Vitvi07g00388	0.170752	0.862111	0.0227348	1.14427	0.142916	0.898658	0.716054	0.28216	0.998559	0.0365468	0.708091	-0.245613	cl01		0.972376	0.0236208	0.34017	0.316894	0.792251	0.0953125	0.359929	0.293273	0.979919	0.0716917	0.585986	-0.221581		Translation initiation factor eIF-4B
Vitvi13g01653	0.361565	-0.618619	0.0322487	-1.10609	0.877472	0.0886601	0.393356	-0.487476	0.518717	0.707279	0.0416351	1.19475	cl04		0.993319	0.00602977	0.932017	0.0832331	0.648967	0.28218	0.937042	0.0772034	0.928385	0.27615	0.834348	0.198947		RNA polymerase sigma subunit SigD
Vitvi04g00223	0.566611	-0.363782	0.0227348	-1.03621	0.153486	-0.844504	0.153591	-0.672424	0.653841	-0.480721	0.641337	0.191703	cl05		0.515823	-0.220516	0.987989	-0.00772358	0.703161	-0.131647	0.548288	0.212792	0.973241	0.0888691	0.794754	-0.123923		Replicon protein A (ATRPA2/ROR1/RPA2)
Vitvi03g00650	0.48582	0.144423	0.00283695	-0.499925	0.724718	0.0871616	0.00536446	-0.644348	0.885874	-0.0572615	0.00650391	0.587087			0.6805	-0.194609	0.00684769	-1.17534	0.17309	-0.515686	0.011119	-0.980731	0.823901	-0.321077	0.112051	0.659654	cl14	DNA polymerase kappa subunit
Vitvi06g00443	0.23336	-1.11401	0.0601269	-1.32243	0.267035	-0.960718	0.849065	-0.208416	0.949991	0.153294	0.692756	0.36171			0.00359583	1.35157	0.458	0.338975	0.0149253	1.09161	0.0271182	-1.0126	0.906645	-0.259968	0.138892	0.75263	cl04	Heat shock protein 70
Vitvi18g02066	0.164232	-1.04926	0.0213503	-1.30679	0.154094	-0.992919	0.716577	-0.257528	0.971343	0.0563424	0.61045	0.313871	cl02		0.00282156	0.914609	0.233729	0.348659	0.00728044	0.831364	0.0587344	-0.56595	0.974919	-0.0832452	0.158641	0.482705		Heat shock protein 70
Vitvi16g01412	0.0964684	0.557879	0.000200357	1.22419	0.00461508	0.985664	0.0200557	0.666314	0.349709	0.427784	0.358384	-0.23853	cl01		0.926853	-0.0305582	0.958361	0.0190529	0.974676	-0.00928021	0.87096	0.0496111	0.995573	0.0212779	0.943648	-0.0283331		Seven in absentia SINA1
Vitvi05g02183	0.962651	-0.0355071	0.0150583	1.41667	0.59891	0.369858	0.0299561	1.45218	0.75814	0.405365	0.0953528	-1.04682	cl06		0.74805	-0.293617	0.794204	-0.261368	0.535211	-0.420503	0.985656	0.0322492	0.983079	-0.126886	0.886101	-0.159135		Cell division cycle 20, cofactor of APC complex
Vitvi15g00748	0.365872	0.342049	0.00157093	1.1647	0.174954	0.528861	0.030342	0.822654	0.856364	0.186812	0.0651777	-0.635841	cl01		0.840657	-0.173801	0.940265	0.0876152	0.908427	-0.0950164	0.748498	0.261416	0.990824	0.0787849	0.868426	-0.182632		Cytokinesis Sec1 protein (KEULE)
Vitvi08g00283	0.188695	0.719738	0.0154459	1.08993	0.153486	0.705303	0.52445	0.370196	0.992796	-0.014435	0.530478	-0.384631	cl01		0.685013	0.253297	0.669219	-0.273885	0.965071	0.0161758	0.327453	-0.527182	0.94421	-0.237121	0.666405	0.290061		Syntaxin 1B/2/3/4
Vitvi01g00059	0.19176	0.459395	0.000270008	1.29543	0.0137905	0.844757	0.0129063	0.836031	0.485163	0.385362	0.117313	-0.450669	cl01		0.322159	0.214243	0.555596	0.151403	0.169309	0.291908	0.841197	-0.0628404	0.964866	0.0776643	0.657584	0.140505		SNAP25A protein
Vitvi12g00498	0.665048	0.168152	0.000785756	1.39883	0.0469694	0.810496	0.00813117	1.23068	0.326321	0.642344	0.127818	-0.588334	cl06															Syntaxin 1B/2/3/4
Vitvi03g00311	0.193298	0.601177	0.00115436	1.63809	0.0618818	0.862671	0.0447345	1.03692	0.790127	0.261494	0.130241	-0.775424	cl01		0.73408	0.108407	0.197774	0.375886	0.422467	0.214066	0.367531	0.267478	0.959517	0.105659	0.666085	-0.16182		Syntaxin 1B/2/3/4
Vitvi10g00385	0.0764231	0.55029	5.9809e-05	1.83278	0.00145022	1.31872	0.00304477	1.28249	0.0835187	0.768431	0.0613172	-0.514062	cl01															Syntaxin of plants 124
Vitvi04g01037	0.146714	0.911492	0.00127768	2.16942	0.0667111	1.13659	0.0667328	1.25793	0.898563	0.225101	0.120081	-1.03283	cl01															Syntaxin 1B/2/3/4
Vitvi13g02018	0.310163	-2.66132	0.0388907	-3.98396	0.315181	-2.55792	0.329567	-1.32264	0.981001	0.103397	0.278213	1.42604	cl02		0.212455	1.30469	0.533988	0.714625	0.273911	1.08976	0.684631	-0.59006	0.986151	-0.214922	0.842898	0.375138		Heat shock protein 17.6 kDa class I
Vitvi04g01792	0.464016	-2.72063	0.157729	-3.77476	0.424404	-2.87437	0.633295	-1.05413	0.989453	-0.153736	0.649655	0.900391			0.0397423	1.65692	0.255984	0.905805	0.0844601	1.33586	0.470085	-0.751114	0.967319	-0.321057	0.742198	0.430057	cl04	Heat shock protein 17.6 kDa class II
Vitvi04g00135	0.617903	-0.845339	0.0433841	-2.36792	0.214025	-1.80032	0.205892	-1.52258	0.705189	-0.954982	0.659388	0.5676	cl05		0.728419	0.548365	0.624822	0.742565	0.702788	0.484642	0.916501	0.1942	0.998774	-0.0637227	0.924371	-0.257922		Heat shock protein 17.6 kDa class II
Vitvi02g01446	0.547126	-1.40661	0.199711	-2.09245	0.548474	-1.39356	0.724888	-0.685844	0.99387	0.013045	0.688563	0.698889			0.0189599	2.00467	0.230335	0.967988	0.0758697	1.40635	0.312741	-1.03668	0.898012	-0.598321	0.74568	0.438358	cl04	Heat shock protein MTSHP
Vitvi06g00561	0.112361	-1.34613	0.0110921	-1.61284	0.178328	-1.08295	0.718747	-0.266709	0.806874	0.263187	0.312179	0.529896	cl18		0.879056	0.276164	0.880555	-0.240539	0.788962	-0.313851	0.711565	-0.516703	0.902902	-0.590015	0.971663	-0.0733127		Heat shock protein 17.6 kDa class I
Vitvi08g00161	0.692415	-0.382585	0.027671	-1.3808	0.998811	-0.0682046	0.128571	-0.998218	0.840026	0.31438	0.0519983	1.3126	cl04		0.856738	0.128677	0.707635	0.258612	0.474218	0.383885	0.876008	0.129935	0.935409	0.255208	0.911319	0.125273		Heat shock HSP20 family protein
Vitvi02g00025	0.172113	-2.49995	0.0425854	-2.74506	0.183627	-2.17726	0.907215	-0.24511	0.944907	0.322684	0.746514	0.567793	cl18		0.0059545	1.95251	0.208585	0.830951	0.0178671	1.63002	0.126678	-1.12156	0.948166	-0.322489	0.370282	0.799071	cl04	Heat shock protein 90-1
Vitvi05g00402	0.484564	-0.378271	0.0076872	-1.15405	0.80028	-0.179051	0.0748529	-0.775775	0.843077	0.19922	0.0321809	0.974995	cl04		0.668489	0.240823	0.721097	0.216145	0.235333	0.540582	0.986699	-0.0246781	0.881946	0.299759	0.627565	0.324437		AWPM-19 membrane
Vitvi12g00015	0.879267	-0.0774922	0.0084147	-1.0405	0.737895	-0.185724	0.0286837	-0.963007	0.949415	-0.108231	0.040555	0.854776	cl05		0.932378	-0.062535	0.461201	0.34169	0.674347	0.183963	0.358672	0.404225	0.895491	0.246498	0.805602	-0.157727		ABA-responsive protein HVA22F
Vitvi02g00695	0.531776	-0.18657	0.00136183	0.986233	0.914327	0.0215655	0.00468278	1.1728	0.677239	0.208136	0.00774957	-0.964667	cl19		0.400107	-0.48476	0.83857	-0.183002	0.93328	-0.0696439	0.646978	0.301758	0.844457	0.415116	0.918361	0.113358		Abscisic acid receptor PYL1 RCAR12
Vitvi08g02251	0.236035	0.406516	0.000432308	1.27618	0.054648	0.664781	0.0144292	0.86966	0.719637	0.258265	0.0531138	-0.611395	cl01		0.673672	-0.220019	0.34017	-0.439275	0.306469	-0.414621	0.663557	-0.219255	0.928178	-0.194602	0.978439	0.0246535		ABA-responsive protein (HVA22) HVA22J
Vitvi03g00079	0.183731	0.913569	0.00352784	2.10969	0.0760247	1.28981	0.12778	1.19612	0.845749	0.376238	0.283067	-0.819883	cl01															ABA-responsive protein (HVA22)HVA22H
Vitvi07g00781	0.565683	0.265352	0.00557084	1.14655	0.744301	0.208965	0.0480285	0.881203	0.925516	-0.0563864	0.0298192	-0.937589	cl03															Abscisic acid-insensitive protein 3 (ABI3)
Vitvi12g00376	0.0913976	0.617197	8.08143e-05	1.85817	0.00301129	1.35345	0.0054066	1.24098	0.188775	0.73625	0.122711	-0.504726	cl01															MYB33 /GAMYB
Vitvi02g00653	0.22959	-0.607846	0.00374711	-1.1951	0.798667	0.165898	0.112875	-0.587256	0.332954	0.773744	0.00843653	1.361	cl04		0.551765	-0.763067	0.504189	-0.911099	0.15535	-1.52556	0.948159	-0.148032	0.852751	-0.762497	0.652816	-0.614465		Expansin-like B1
Vitvi18g01091	0.42398	-0.509897	0.035115	-1.02733	0.568605	-0.381738	0.33798	-0.517434	0.928337	0.128159	0.206986	0.645592	cl02		0.222882	-0.56736	0.875446	-0.130641	0.409276	-0.39696	0.392442	0.436719	0.955266	0.170399	0.701558	-0.266319		SAUR_E
Vitvi02g01788	0.661528	-0.806278	0.790117	-0.443878	0.239678	-1.87891	0.819495	0.3624	0.704599	-1.07264	0.264658	-1.43504			0.25142	-1.32089	0.226666	-1.55774	0.047896	-2.20528	0.894982	-0.236853	0.758816	-0.884384	0.575068	-0.647531	cl03	EXPANSIN-like B1
Vitvi18g00189	0.371534	-0.220019	0.175923	-0.245939	0.170542	-0.322309	0.93623	-0.0259204	0.856028	-0.10229	0.780516	-0.0763694			0.0170575	-1.0744	0.85844	-0.146829	0.0142254	-1.21379	0.0473194	0.92757	0.969139	-0.139396	0.0401546	-1.06697	cl11	Alpha-expansin 1 precursor
Vitvi13g00172	0.757637	0.121786	0.0389343	0.557005	0.100941	-0.54218	0.163357	0.435219	0.19845	-0.663966	0.00573449	-1.09918	cl07		0.798065	-0.236856	0.942891	0.0820178	0.406711	-0.51034	0.706177	0.318873	0.929934	-0.273485	0.471836	-0.592358		Expansin [Vitis labrusca x Vitis vinifera] EXPA8
Vitvi03g01366	0.224705	0.648547	0.0226668	1.00864	0.087802	0.939152	0.546543	0.360089	0.825544	0.290605	0.919026	-0.0694843	cl26															Auxin responsive SAUR protein
Vitvi03g00074	0.0747654	0.500796	0.000232956	1.01822	0.0533488	0.455218	0.0372496	0.517425	0.943831	-0.0455773	0.0253224	-0.563002	cl01		0.814149	0.133487	0.598953	0.266132	0.428512	0.305196	0.823681	0.132645	0.938366	0.171709	0.947974	0.0390641		Auxin responsive SAUR protein
Vitvi03g01337	0.327964	0.48663	0.0167922	1.02248	0.64146	0.194058	0.278056	0.535848	0.809911	-0.292572	0.0918019	-0.828419	cl03		0.832036	0.134252	0.828693	0.157366	0.992179	0.00438984	0.992934	0.0231139	0.972453	-0.129862	0.852334	-0.152976		Auxin-responsive
Vitvi11g00035	0.128291	0.549998	0.000425319	1.18684	0.0760259	0.561036	0.0372496	0.636841	0.989841	0.0110379	0.0363284	-0.625803	cl01		0.153476	-0.80138	0.650895	-0.353298	0.122781	-0.871394	0.464667	0.448081	0.995527	-0.0700136	0.478404	-0.518095		Auxin-responsive SAUR38
Vitvi03g01346	0.168175	1.02151	0.0295723	1.24709	0.269342	0.781367	0.814442	0.225581	0.867211	-0.240144	0.48422	-0.465725	cl03															Auxin responsive SAUR protein
Vitvi03g01365	0.200877	0.640228	0.00688524	1.26327	0.628477	0.245942	0.257396	0.623046	0.653478	-0.394286	0.0463321	-1.01733	cl03															Auxin responsive SAUR protein
Vitvi03g01364	0.295933	0.561784	0.0124734	1.29163	0.209419	0.699	0.238041	0.729843	0.945382	0.137216	0.325106	-0.592627	cl01															Auxin responsive SAUR protein
Vitvi03g01450	0.606817	0.351379	0.0425096	1.29331	0.330791	0.736035	0.236693	0.941931	0.850868	0.384656	0.48586	-0.557275	cl01															Auxin-induced SAUR
Vitvi09g00050	0.307854	0.344259	0.000432999	1.35612	0.294912	0.30793	0.0103052	1.01186	0.996659	-0.0363288	0.00999837	-1.04819	cl01		0.927824	-0.117848	0.321478	-0.902199	0.515038	-0.562126	0.384526	-0.784351	0.914673	-0.444279	0.777302	0.340072		Dormancy/auxin associated protein
Vitvi03g01453	0.198818	0.758525	0.00699486	1.43561	0.0929328	0.997743	0.27169	0.677081	0.88181	0.239219	0.485012	-0.437863	cl01															Auxin-induced SAUR
Vitvi03g00258	0.0452188	0.690763	8.32709e-05	1.45819	0.0430562	0.533194	0.0125413	0.767429	0.732768	-0.157569	0.00602306	-0.924998	cl03		0.259141	-0.434703	0.614294	-0.246687	0.463021	-0.284063	0.697888	0.188016	0.955264	0.15064	0.959939	-0.0373758		Expansin EXPA20
Vitvi10g00286	0.0995397	0.595864	9.15806e-05	1.56147	0.00445704	1.07996	0.00623455	0.965605	0.322602	0.484096	0.0812536	-0.481508	cl01		0.658462	0.213832	0.816479	0.132972	0.871865	0.0762725	0.901853	-0.0808596	0.966714	-0.137559	0.946973	-0.0566995		Auxin-responsive protein
Vitvi08g01587	0.153025	0.681625	0.000116771	2.08509	0.0064047	1.35094	0.00615242	1.40347	0.332605	0.66932	0.0635889	-0.734147	cl01		0.169001	-0.884097	0.790338	-0.272545	0.924026	-0.10708	0.364028	0.611552	0.583795	0.777017	0.888009	0.165465		Expansin EXPA9
Vitvi03g01348	0.264001	1.10576	0.0242632	2.11572	0.188375	1.34504	0.432569	1.00996	0.949991	0.239275	0.544512	-0.770684	cl01		0.840657	-0.248951	0.838204	0.294572	0.619109	-0.440601	0.610852	0.543523	0.982188	-0.19165	0.526506	-0.735173		Auxin responsive SAUR protein
Vitvi03g01457	0.270123	1.11614	0.019068	2.29309	0.404635	0.764905	0.346533	1.17694	0.89669	-0.35124	0.179885	-1.52818	cl03															Auxin-induced SAUR
Vitvi03g01362	0.484035	0.770623	0.0235989	2.70154	0.593681	0.551025	0.183738	1.93091	0.949991	-0.219598	0.122842	-2.15051	cl03															Auxin-induced protein 15A
Vitvi04g00013	0.101783	0.812803	0.0032314	1.23402	0.0963212	0.732044	0.380041	0.421219	0.941241	-0.0807592	0.245226	-0.501978	cl03		0.236447	-0.377241	0.579462	0.230404	0.405177	-0.264073	0.075146	0.607646	0.964782	0.113168	0.219648	-0.494478		IAA6
Vitvi07g00043	0.105526	0.683866	0.000633274	1.43927	0.286168	0.369311	0.0663095	0.755406	0.672522	-0.314555	0.0151112	-1.06996	cl03		0.995299	-0.0273589	0.925976	-0.152272	0.858403	-0.18289	0.92534	-0.124913	0.983079	-0.155532	0.977883	-0.0306182		Auxin-induced protein 22D
Vitvi04g00493	0.40667	0.731061	0.0225292	2.12293	0.993758	-0.072043	0.221856	1.39187	0.631171	-0.803104	0.0432665	-2.19498	cl09		0.860628	0.238934	0.568537	0.73979	0.839794	0.26354	0.737652	0.500856	0.999078	0.0246051	0.77597	-0.476251		IAA29
Vitvi16g01201	0.755019	0.198582	0.189123	-0.487411	0.21704	0.706885	0.135798	-0.685993	0.631272	0.508304	0.0250155	1.1943	cl12		0.190116	-0.483753	0.798084	-0.14641	0.192683	-0.485703	0.415983	0.337342	0.999864	-0.00194983	0.492398	-0.339292		Ethylene-responsive transcription factor cytokinin response factor 4
Vitvi06g00368	0.27166	-0.241755	0.499375	0.112927	0.716111	-0.0810267	0.0767144	0.354683	0.699433	0.160728	0.315537	-0.193954			0.000390261	0.989626	0.188022	-0.317996	0.0143968	0.586705	7.62849e-05	-1.30762	0.324406	-0.402921	0.00141623	0.904701	cl07	Pseudo-response regulator 7 (APRR7)
Vitvi01g00857	0.782225	-0.116314	0.0598512	0.568963	0.905524	0.0352739	0.0540027	0.685277	0.831361	0.151588	0.133866	-0.533689			0.17546	-0.566032	0.449895	0.43514	0.820746	0.141379	0.034322	1.00117	0.360905	0.707411	0.676908	-0.293761	cl14	ARR3 typeA
Vitvi13g02328	0.0511623	1.36273	0.00259376	1.52806	0.0310455	1.16073	0.835573	0.165337	0.89053	-0.201999	0.556366	-0.367336	cl22		0.532923	0.327764	0.669473	0.248177	0.186673	0.623897	0.930534	-0.0795866	0.898012	0.296133	0.584723	0.37572		ARR9 typeA
Vitvi05g00696	0.414958	-0.839086	0.0452689	-1.49768	0.295913	-1.02526	0.403073	-0.658594	0.941163	-0.186173	0.534623	0.472421	cl02															E8 protein
Vitvi09g00817	0.100333	-1.29956	0.0164447	-1.37259	0.0318718	-1.54869	0.93623	-0.0730259	0.886426	-0.249126	0.844499	-0.176101	cl11		0.840657	0.0812182	0.780561	0.123747	0.898901	0.0512737	0.952712	0.042529	0.993584	-0.0299445	0.905444	-0.0724735		EREBP-4
Vitvi05g00684	0.385283	-0.256281	0.495331	-0.148444	0.397833	-0.236089	0.746456	0.107836	0.982543	0.0201918	0.781659	-0.0876444			0.00416397	-0.836092	0.474615	0.254181	0.353647	-0.265	0.00125581	1.09027	0.118946	0.571091	0.13371	-0.519181	cl05	Ethylene receptor (ETR2)
Vitvi05g00715	0.574276	-0.699973	0.257576	-0.962068	0.0450735	-2.13925	0.82388	-0.262095	0.334929	-1.43928	0.149234	-1.17719	cl11		0.126818	-1.4583	0.709924	-0.555176	0.279125	-1.08634	0.339964	0.903123	0.928385	0.371958	0.700618	-0.531165		Ethylene response factor ERF1
Vitvi07g01604	0.0697594	0.946115	0.00122539	1.41266	0.0472017	0.914121	0.313296	0.466546	0.949991	-0.0319945	0.2106	-0.498541	cl01															N-acetyltransferase hookless1 HLS1
Vitvi09g00593	0.983941	0.0203109	0.00327991	-1.12425	0.177366	-0.632157	0.00983721	-1.14456	0.400401	-0.652468	0.117217	0.492089	cl05		0.00898312	-0.834648	0.403341	-0.319493	0.00125878	-1.15852	0.0970471	0.515155	0.641177	-0.32387	0.0129745	-0.839024	cl01	ERF/AP2 transcription factor sub B-6 SHINE
Vitvi18g03267	0.443978	0.842863	0.159763	-0.827456	0.376507	0.985489	0.0541297	-1.67032	0.972598	0.142626	0.0473362	1.81294	cl12		0.774029	0.130419	0.812786	-0.111751	0.856742	0.0707416	0.52588	-0.242171	0.989797	-0.0596777	0.69308	0.182493		Ethylene-responsive transcription factor
Vitvi17g00025	0.669005	-0.294602	0.794249	0.121157	0.45755	-0.482046	0.482129	0.415758	0.909947	-0.187444	0.275678	-0.603203			0.474024	-0.507453	0.428701	-0.595606	0.0365785	-1.28922	0.936713	-0.0881521	0.506772	-0.781762	0.318901	-0.69361	cl03	Ethylene-responsive transcription factor ERF114
Vitvi10g01594	0.0135296	0.876174	9.15806e-05	1.32991	0.0100028	0.698277	0.0752088	0.45374	0.738085	-0.177897	0.0199126	-0.631637	cl03		0.0311591	-0.898077	0.385662	-0.442072	0.0732926	-0.782947	0.289471	0.456005	0.969917	0.11513	0.544952	-0.340875		Ethylene-responsive transcription factor 9
Vitvi07g02066	0.0691397	1.0816	0.00129728	1.6291	0.0442362	1.05453	0.321855	0.547496	0.953937	-0.0270726	0.226578	-0.574569	cl01		0.9635	-0.0331238	0.929878	0.0571251	0.930691	-0.050449	0.875981	0.0902489	0.996921	-0.0173253	0.877102	-0.107574		ERF/AP2 transcription factor sub B-1(ATERF-3)
Vitvi19g00260	0.861264	0.156497	0.0248584	1.62936	0.399145	0.588067	0.0767479	1.47286	0.756402	0.43157	0.246419	-1.04129	cl01															Ethylene response factor
Vitvi19g01278	0.121029	1.11488	0.00638196	1.66984	0.0801634	1.26496	0.481148	0.55496	0.981201	0.15008	0.524146	-0.40488	cl01															DWARF and delayed flowering 1
Vitvi12g00274	0.113552	2.0441	0.0300901	1.95491	0.140617	1.49197	0.967209	-0.0891854	0.87067	-0.552129	0.766144	-0.462944	cl22		0.848879	0.204718	0.985645	0.0157797	0.995453	-0.0186358	0.872785	-0.188938	0.974051	-0.223353	0.985373	-0.0344155		Ethylene-responsive transcription factor 9
Vitvi02g00406	0.101801	1.49953	0.00322152	2.4674	0.130305	1.14795	0.316013	0.967875	0.867211	-0.351574	0.138371	-1.31945	cl03															DREB sub A-4 of ERF/AP2 transcription factor
Vitvi11g00798															0.576069	-0.407886	0.358535	0.737239	0.190353	-0.759488	0.10891	1.14513	0.881008	-0.351602	0.0490053	-1.49673	cl06	AP2-like ethylene-responsive transcription factor
Vitvi11g00351	0.193298	-1.85673	0.0644797	-1.95209	0.220988	-1.645	0.957085	-0.0953579	0.935736	0.211726	0.7947	0.307084			0.0457255	2.06786	0.912828	0.138066	0.192683	1.14004	0.0870505	-1.92979	0.847856	-0.927815	0.400182	1.00198	cl04	Multiprotein-bridging factor 1c MBF1C
Vitvi08g00738	0.118436	0.499203	0.000114074	1.37159	0.00445704	1.02333	0.00713416	0.872391	0.237919	0.524124	0.170223	-0.348267	cl01		0.520586	-0.190204	0.306832	-0.301677	0.77018	-0.0920831	0.756948	-0.111473	0.957471	0.0981205	0.560383	0.209594		Ethylene overproducer 1 (ETO1)
Vitvi03g00593	0.932505	0.0756322	0.997249	-0.041151	0.754673	0.1471	0.931097	-0.116783	0.927988	0.0714678	0.738544	0.188251			0.0138629	-1.25448	0.393275	-0.540822	0.210228	-0.68113	0.148205	0.71366	0.589993	0.573352	0.883724	-0.140308	cl02	Snakin-1
Vitvi14g01819	0.801598	0.0978979	0.0097392	0.784802	0.0643604	0.663577	0.0438075	0.686904	0.325151	0.565679	0.764188	-0.121226			0.00416397	-1.1359	0.230335	-0.509033	0.148427	-0.548674	0.096771	0.626863	0.356551	0.587222	0.961869	-0.0396411	cl02	GASA like
Vitvi17g00601	0.285228	0.326395	0.00137086	0.896512	0.460094	0.217303	0.0410864	0.570116	0.876892	-0.109093	0.0186058	-0.679209			0.0134578	-1.08253	0.793739	-0.184092	0.32164	-0.447816	0.0407532	0.898437	0.415743	0.634712	0.681186	-0.263724	cl02	GASA like
Vitvi18g02997	0.0968055	0.666623	0.000134509	1.76196	0.00610622	1.1832	0.00926996	1.09534	0.432952	0.516577	0.0989116	-0.578764	cl01															GASA2 (GAST1 protein homolog 2)
Vitvi03g00752	0.737643	-0.898853	0.235924	-1.92934	0.876993	-0.697696	0.577478	-1.03048	0.93575	0.201157	0.397737	1.23164			0.041741	-1.60381	0.463474	-0.737967	0.266942	-0.928806	0.269591	0.865846	0.774134	0.675007	0.903361	-0.190839	cl02	Pathogenesis-related protein 1 precursor (PRP 1)
Vitvi07g01269	0.116139	-0.860834	0.00630907	-1.14494	0.0368002	-1.06001	0.511759	-0.284109	0.868461	-0.199177	0.815655	0.0849325	cl14		0.0878379	-0.876197	0.810416	-0.205755	0.407071	-0.464222	0.213627	0.670441	0.818283	0.411975	0.757817	-0.258467		Pathogenesis-related protein 1 precursor (PRP 1)
Vitvi11g01293	0.890419	0.116494	0.0321476	-1.0076	0.316882	-0.68155	0.0428027	-1.12409	0.497117	-0.798044	0.402803	0.326047	cl05		0.215548	-0.661005	0.901377	-0.11957	0.390827	-0.45302	0.350184	0.541435	0.957471	0.207985	0.646273	-0.33345		Pathogenesis-related protein 1 precursor (PRP 1)
Vitvi03g01650	0.733998	0.481648	0.28134	-0.752039	0.023197	-2.00532	0.197854	-1.23369	0.0780509	-2.48697	0.0578376	-1.25328	cl20		0.591667	-1.07741	0.556376	-1.25553	0.366375	-1.56406	0.963298	-0.178118	0.975978	-0.486655	0.924371	-0.308537		Pathogenesis related protein 1 precursor (pr1 gene)
Vitvi03g00757	0.729471	-0.625088	0.904491	-0.209709	0.893811	0.394452	0.803933	0.415379	0.791798	1.01954	0.816236	0.60416			0.481287	-0.447947	0.86535	-0.161131	0.0122994	-1.37266	0.696445	0.286816	0.148931	-0.924716	0.0328591	-1.21153	cl01	Pathogenesis related protein 1 precursor [Vitis vinifera]
Vitvi00g00791	0.285751	0.452901	0.0032314	1.2024	0.0310455	1.01063	0.0769131	0.749503	0.497635	0.557725	0.668128	-0.191778	cl01															Pathogenesis-related protein 1 precursor (PRP 1)
Vitvi01g00260	0.988285	-0.0318244	0.0475621	-1.32279	0.33323	-0.890992	0.0858701	-1.29096	0.592208	-0.859168	0.494218	0.431795	cl05		0.189738	-0.465538	0.254904	-0.454507	0.248121	0.461455	0.993529	0.0110315	0.0508276	0.926993	0.0380077	0.915962		Basic/Leu zipper protein HBP-1b
Vitvi04g01220	0.046997	0.893603	0.00144251	1.05674	0.00871914	1.00402	0.727369	0.163139	0.903987	0.110418	0.946746	-0.0527211	cl26		0.617386	0.440833	0.921233	0.122387	0.473143	0.555077	0.749936	-0.318446	0.992191	0.114244	0.711098	0.43269		Calmodulin
Vitvi06g00381	0.449878	0.33421	0.000660709	1.73287	0.0208886	1.21381	0.00989275	1.39866	0.275251	0.8796	0.238279	-0.519061	cl01															NOX
Vitvi12g00195	0.791906	-0.32033	0.0339919	-1.63486	0.418728	-0.896996	0.11599	-1.31453	0.814394	-0.576666	0.283931	0.737861	cl05		0.721433	-0.470203	0.34017	-1.04997	0.465813	-0.736111	0.609598	-0.579767	0.974919	-0.265907	0.842527	0.313859		Calcium-dependent protein kinase 13 CPK13
Vitvi15g01499	0.552604	-0.23973	0.000741678	-1.26714	0.598242	-0.242906	0.00912724	-1.02741	0.978429	-0.00317569	0.0084566	1.02424	cl02		0.647251	0.088004	0.961871	-0.0143222	0.239494	0.181075	0.58814	-0.102326	0.898224	0.0930712	0.323767	0.195397		TCH2 (touch 2)
Vitvi09g01557	0.846787	0.210879	0.37224	-0.543686	0.037724	-1.59916	0.332412	-0.754565	0.116194	-1.81004	0.0868218	-1.05547	cl20		0.561699	-0.410158	0.614097	-0.397703	0.290461	-0.629275	0.987895	0.0124551	0.95784	-0.219117	0.799237	-0.231572		FRK1 (FLG22-induced receptor-like kinase 1)
Vitvi19g01984	0.9934	0.00226781	0.108289	-0.486309	0.252366	0.531694	0.16854	-0.488577	0.515338	0.529426	0.0191298	1.018	cl08		0.258326	0.295308	0.24747	0.338205	0.133092	0.38996	0.924074	0.0428973	0.964782	0.0946522	0.925779	0.0517549		RPS2 (resistant to p. syringae 2)
Vitvi06g00227	0.0926891	0.610158	0.000609298	1.1547	0.0625302	0.608265	0.0848583	0.544543	0.982409	-0.00189295	0.0706947	-0.546436	cl01		0.335103	0.522015	0.845217	0.155497	0.946523	0.060049	0.565397	-0.366518	0.803139	-0.461966	0.914829	-0.0954478		Calcium-dependent protein kinase 19
Vitvi05g01500	0.156351	0.488387	0.000479145	1.28176	0.00851892	1.02955	0.0266596	0.793375	0.360694	0.541161	0.474915	-0.252214	cl01		0.622133	0.14752	0.343192	0.270384	0.452968	0.197513	0.721892	0.122864	0.988217	0.0499926	0.866561	-0.0728712		MSS3 (multicopy suppressors of snf4 deficiency in yeast 3)
Vitvi17g00644	0.0867794	0.646217	0.000239265	1.33054	0.017227	0.809367	0.031755	0.684322	0.82881	0.16315	0.0757359	-0.521173	cl01															Protein kinase pto
Vitvi05g01477	0.264775	0.462278	0.000315684	1.5275	0.0218336	0.930244	0.0103207	1.06522	0.478681	0.467966	0.0873107	-0.597253	cl01		0.181063	-1.28104	0.570477	-0.724103	0.323783	-0.983246	0.581958	0.556934	0.957003	0.297791	0.868805	-0.259143		Calcium-dependent protein kinase 24 CPK24
Vitvi08g01761	0.31694	0.488839	0.000844978	1.68269	0.0388038	1.05867	0.0196445	1.19385	0.524711	0.569833	0.162604	-0.624017	cl01															Protein kinase 1
Vitvi06g01207	0.260202	0.547413	0.000363843	1.77881	0.0105043	1.29673	0.0117536	1.23139	0.305874	0.749316	0.237111	-0.482077	cl01		0.313265	-1.20296	0.657724	-0.711755	0.776464	-0.440601	0.712918	0.491203	0.869581	0.762357	0.905444	0.271154		Calcium-dependent protein kinase 17 CPK17
Vitvi06g00262	0.046997	0.791793	0.000703479	1.06463	0.034727	0.641701	0.426463	0.272836	0.825938	-0.150091	0.160631	-0.422928	cl03		0.445135	-0.361966	0.356234	-0.454285	0.33921	-0.411144	0.891508	-0.0923192	0.993837	-0.0491785	0.966217	0.0431408		Cyclic nucleotide-gated ion channel 15
Vitvi09g01141	0.130101	0.48638	0.000203764	1.26211	0.0124181	0.807635	0.0132138	0.775729	0.560934	0.321255	0.0878059	-0.454475	cl01		0.794604	-0.20582	0.997403	0.00794484	0.892253	-0.0912176	0.789861	0.213765	0.986043	0.114602	0.92636	-0.0991624		Cyclic nucleotide gated channel 5
Vitvi08g01028	0.22183	0.79318	0.0212318	1.27996	0.609471	0.287642	0.522497	0.486783	0.695004	-0.505538	0.12208	-0.992321	cl03		0.467578	-0.344877	0.612486	-0.279022	0.25429	-0.476197	0.924074	0.0658544	0.968099	-0.13132	0.757257	-0.197174		Cyclic nucleotide-gated ion channel 15
Vitvi17g00783	0.103301	0.550121	0.000127989	1.51815	0.0110681	0.872105	0.00839851	0.968031	0.600296	0.321984	0.0381154	-0.646047	cl01		0.678705	-0.320569	0.666302	-0.347848	0.706796	-0.277082	0.981623	-0.0272795	0.996557	0.0434871	0.949896	0.0707666		Cyclic nucleotide-gated ion channel 18
Vitvi14g01797	0.176442	0.471271	0.000134509	1.58009	0.00599849	1.08891	0.00615242	1.10882	0.258293	0.61764	0.109594	-0.491176	cl01		0.41775	-0.400678	0.695785	-0.251873	0.391065	-0.412483	0.80957	0.148805	0.99997	-0.0118046	0.841246	-0.16061		Cyclic nucleotide-gated ion channel 18
Vitvi09g00740	0.334682	-0.848716	0.00828679	-1.80966	0.284634	-0.861962	0.129044	-0.960949	0.979778	-0.0132461	0.147754	0.947703	cl02		0.991428	-0.0118782	0.963119	-0.0547912	0.995528	0.0025549	0.971866	-0.042913	0.99788	0.0144331	0.963268	0.0573461		R protein MLA10
Vitvi13g02238	0.0966207	-1.96885	0.0294104	-1.80463	0.53809	-0.640573	0.872831	0.164224	0.417785	1.32828	0.192715	1.16405	cl13		0.0355857	-1.3716	0.134461	-1.18283	0.582043	0.459266	0.806868	0.188773	0.0328151	1.83087	0.0490053	1.6421	cl09	R protein MLA10
Vitvi12g00730	0.134604	0.993345	0.0325344	1.01392	0.759172	0.180419	0.975881	0.020571	0.419318	-0.812926	0.121247	-0.833497	cl22															R protein disease resistance protein
Vitvi13g01691	0.358321	0.413061	0.002312	1.43536	0.408087	0.409396	0.0394669	1.0223	0.971343	-0.00366461	0.0321229	-1.02597	cl01		0.566433	0.324856	0.842956	0.15293	0.810186	0.145844	0.80257	-0.171925	0.957471	-0.179012	0.994322	-0.00708666		R protein MLA10
Vitvi13g01698	0.575336	0.503176	0.0356758	1.58276	0.743183	0.326057	0.224597	1.07958	0.929217	-0.177119	0.133055	-1.2567	cl03															R protein MLA10
Vitvi13g01476	0.649099	0.381796	0.0112096	1.89988	0.130846	1.23004	0.0677481	1.51808	0.555864	0.848239	0.469054	-0.66984	cl01															R protein MLA10
Vitvi18g01553	0.861915	0.0468402	0.906133	0.0233331	0.779243	0.066702	0.936732	-0.0235071	0.974258	0.0198618	0.861098	0.0433689			0.00162517	0.938592	0.408792	-0.237848	0.12753	0.380669	0.000188582	-1.17644	0.113549	-0.557923	0.0324651	0.618517	cl07	GIGANTEA protein
Vitvi08g02394	0.253861	-0.748041	0.000825456	-1.88181	0.47356	-0.519716	0.0173095	-1.13377	0.831187	0.228325	0.00971593	1.3621	cl02		0.958321	0.442952	0.688543	-1.84378	0.28733	-3.39148	0.613388	-2.28673	0.702586	-3.83443	0.666085	-1.5477		Polygalacturonase PG1
Vitvi19g00680	0.855105	0.227989	0.00621199	-1.76898	0.256526	-0.94159	0.0120567	-1.99697	0.417785	-1.16958	0.119063	0.82739	cl05		0.918176	-0.0587646	0.761529	0.155852	0.130785	-0.491816	0.627706	0.214617	0.530942	-0.433051	0.103513	-0.647668		Pectate lyase 2
Vitvi01g00784	0.584436	0.294677	0.00519087	1.40413	0.288764	0.545546	0.0440434	1.10945	0.835494	0.250869	0.104216	-0.858579	cl01		0.0297244	-1.46491	0.665837	-0.440837	0.438589	-0.594154	0.11771	1.02407	0.49502	0.870752	0.911108	-0.153317	cl02	Xyloglucan endotransglucosylase/hydrolase 28
Vitvi01g02109	0.246904	0.615852	0.000632781	1.74076	0.0287199	1.11589	0.0227555	1.12491	0.55817	0.500036	0.155632	-0.62487	cl01		0.171335	-1.13987	0.579462	-0.609737	0.497345	-0.624565	0.543015	0.530137	0.870733	0.515309	0.995777	-0.0148286		Pectate lyase, N-terminal
Vitvi03g00264	0.26453	0.4888	0.0003293	1.74051	0.00857302	1.32907	0.00983721	1.25171	0.239831	0.840268	0.28687	-0.411442	cl01															Cellulose synthase CSLD4
Vitvi03g00427	0.154677	0.719584	0.000134509	2.1069	0.00445704	1.59693	0.00703339	1.38732	0.204019	0.877342	0.208725	-0.509978	cl01		0.185702	-1.3948	0.407135	-1.06328	0.766426	-0.426918	0.774597	0.331519	0.746115	0.967879	0.672061	0.636359		Leucine-rich repeat family protein / extensin
Vitvi04g01810	0.361565	0.459024	0.000955659	1.59053	0.0232457	1.15183	0.0204034	1.13151	0.390015	0.692807	0.311553	-0.438701	cl01		0.35404	-0.850663	0.771854	-0.393253	0.336363	-0.86377	0.655797	0.457411	0.9992	-0.0131066	0.717499	-0.470517		Cellulase
Vitvi05g00043	0.176622	0.623733	0.000200357	1.77805	0.00937645	1.18499	0.00968091	1.15431	0.404546	0.56126	0.109191	-0.593052	cl01		0.307755	-1.06113	0.774259	-0.464145	0.353024	-0.992357	0.5882	0.596982	0.993327	0.0687693	0.727343	-0.528213		Pectinesterase family
Vitvi05g00047	0.234541	0.577334	0.000487411	1.65736	0.0125355	1.21296	0.0179624	1.08003	0.386861	0.635622	0.272989	-0.444408	cl01		0.160673	-1.60072	0.519208	-0.958765	0.759007	-0.476711	0.571989	0.641953	0.702586	1.12401	0.78914	0.482054		Polygalacturonase GH28
Vitvi05g00134	0.346916	0.375151	0.000232956	1.6277	0.00952299	1.12325	0.00616841	1.25255	0.216344	0.748103	0.145932	-0.504443	cl01		0.828865	-0.208144	0.515372	0.603434	0.996216	-0.0031538	0.309888	0.811578	0.969917	0.20499	0.563251	-0.606588		Pectinesterase family
Vitvi05g00253	0.233505	0.540172	0.000405699	1.58978	0.0138083	1.10005	0.0148618	1.0496	0.418061	0.559878	0.19056	-0.489726	cl01		0.175949	-1.79551	0.780132	-0.615808	0.372985	-1.29324	0.365077	1.17971	0.914057	0.502268	0.743686	-0.677437		Pectinesterase; Pectinesterase inhibitor
Vitvi05g01772	0.0937647	0.644262	0.000102105	1.67972	0.00329675	1.27169	0.00694925	1.03546	0.235361	0.627426	0.17046	-0.408036	cl01															Invertase/pectin methylesterase inhibitor
Vitvi07g00193	0.183694	0.611473	0.000244831	1.7343	0.00952299	1.20758	0.0117536	1.12282	0.392222	0.596109	0.159007	-0.526714	cl01		0.0706	-1.20234	0.504766	-0.595406	0.177809	-0.950971	0.373074	0.606931	0.944913	0.251366	0.717597	-0.355565		GATL4 (Galacturonosyltransferase-like 4)
Vitvi07g00354	0.405089	0.377289	0.000257083	1.74746	0.0137905	1.12967	0.00616841	1.37018	0.261453	0.752379	0.106736	-0.617796	cl01		0.0948619	-1.81918	0.195859	-1.65823	0.142816	-1.65388	0.89842	0.160952	0.985125	0.165303	0.997543	0.00435071		Polygalacturonase PGA4
Vitvi07g02228	0.139167	0.545107	9.15806e-05	1.84699	0.00510843	1.15955	0.00536446	1.30189	0.268085	0.614438	0.047933	-0.68745	cl01		0.566172	-0.748223	0.816477	-0.410394	0.902764	-0.193497	0.821284	0.337829	0.92359	0.554726	0.927754	0.216897		Invertase/pectin methylesterase inhibitor
Vitvi07g02254	0.228668	0.542992	0.001008	1.65434	0.153071	0.678376	0.0319928	1.11135	0.946359	0.135384	0.0457433	-0.975962	cl01															Pectinesterase family
Vitvi07g02255	0.209976	0.559365	0.000241488	1.67441	0.0150029	1.04696	0.0103052	1.11504	0.479575	0.487598	0.0856116	-0.627447	cl01		0.194293	-1.09542	0.642479	-0.544736	0.6947	-0.411814	0.545462	0.55068	0.817243	0.683602	0.941068	0.132922		Pectinesterase family
Vitvi11g00015	0.158717	0.642659	0.000109004	2.00434	0.0041176	1.48035	0.00552362	1.36169	0.18547	0.837692	0.145594	-0.523993	cl01		0.312206	-1.13362	0.798145	-0.452247	0.809903	-0.371652	0.571242	0.681378	0.851773	0.761973	0.970514	0.080595		Pectinesterase family
Vitvi12g00645	0.606838	0.326177	0.00406496	1.47511	0.110161	0.89641	0.0366401	1.14893	0.566942	0.570233	0.251684	-0.578702	cl01		0.205222	-1.02586	0.543939	-0.642165	0.694986	-0.409131	0.666501	0.383695	0.823901	0.616729	0.863609	0.233034		Polygalacturonase PGA3
Vitvi12g02473	0.237331	0.53272	0.000316782	1.65053	0.00879896	1.21457	0.0116078	1.11781	0.295662	0.681845	0.243651	-0.435965	cl01		0.174337	-1.46032	0.738776	-0.558162	0.619052	-0.681249	0.408449	0.90216	0.81169	0.779073	0.971663	-0.123087		Exopolygalacturonase
Vitvi14g00466	0.133655	0.578121	0.000122863	1.70019	0.00506558	1.20488	0.00672815	1.12207	0.277148	0.626764	0.122034	-0.495302	cl01															Cellulose synthase CSLD1
Vitvi16g00273	0.862694	-0.0974243	0.0206871	1.36473	0.889656	0.18386	0.0298227	1.46216	0.873065	0.281284	0.058529	-1.18087	cl19															Pectinesterase PPME1
Vitvi17g00550	0.101783	0.588641	7.73143e-05	1.95951	0.00224046	1.46259	0.00417397	1.37087	0.100355	0.873953	0.124197	-0.496916	cl01		0.846331	-0.244538	0.872072	0.270045	0.981407	0.0513913	0.665134	0.514583	0.968099	0.295929	0.908531	-0.218654		Pectate lyase, N-terminal
Vitvi18g00861	0.233012	0.500626	0.000142704	2.11476	0.0054232	1.47173	0.00549258	1.61414	0.18409	0.971109	0.132692	-0.643029	cl01															Extensin protein-like
Vitvi19g00555	0.652893	0.201946	0.00174845	1.33518	0.307416	0.405669	0.0140269	1.13324	0.804293	0.203724	0.035054	-0.929515	cl01		0.0573568	-1.04119	0.237219	-0.760384	0.385951	-0.515654	0.663393	0.280809	0.746024	0.525539	0.772503	0.24473		Endo-beta-1,4-glucanase
Vitvi19g00656	0.850204	0.116943	0.00339176	1.53448	0.228642	0.646659	0.0148965	1.41754	0.58227	0.529716	0.0906254	-0.887819	cl06															Pectinesterase QRT1 (QUARTET 1);
Vitvi02g00040	0.177925	-2.24868	0.0214447	-2.8091	0.0753798	-2.75429	0.583992	-0.560426	0.86074	-0.505612	0.894426	0.0548144	cl14		0.885271	0.218067	0.960414	-0.0921797	0.912558	-0.140488	0.826623	-0.310246	0.957624	-0.358555	0.980108	-0.0483086		Cellulase
Vitvi19g00698	0.360841	-1.1252	0.0156057	-2.28133	0.347038	-1.15212	0.191582	-1.15613	0.998079	-0.0269127	0.177446	1.12922	cl02		0.84306	-0.400106	0.864354	-0.409442	0.932954	-0.17561	0.995794	-0.00933634	0.987059	0.224496	0.936988	0.233832		Cellulose synthase CSLE1
Vitvi15g00704	0.701075	-0.487783	0.152977	-1.22903	0.186214	-1.54942	0.49277	-0.741243	0.609847	-1.06164	0.843629	-0.320396			0.17346	-0.807824	0.0543924	-1.35851	0.0120673	-1.59373	0.379243	-0.550686	0.516746	-0.785911	0.789338	-0.235224	cl03	Pectinesterase family
Vitvi14g00154	0.567096	-0.377832	0.019068	-1.22143	0.942952	0.114078	0.129257	-0.843593	0.726199	0.49191	0.0348894	1.3355	cl04		0.924497	-0.0523759	0.6543	0.196908	0.448115	0.263172	0.531067	0.249284	0.779034	0.315548	0.924458	0.0662634		Pectinesterase; Pectinesterase inhibitor
Vitvi15g00816	0.508768	-0.393862	0.0138346	-1.11379	0.956626	-0.00757637	0.121853	-0.719924	0.692569	0.386286	0.0264228	1.10621	cl04		0.710612	0.125789	0.703847	0.134765	0.393828	0.226349	0.989185	0.00897596	0.956829	0.100561	0.836022	0.0915847		fasciclin arabinogalactan-protein (FLA8)
Vitvi07g00351	0.666091	-0.197791	0.00271938	-1.0762	0.994848	-0.0616781	0.017936	-0.878404	0.831205	0.136113	0.0094615	1.01452	cl04		0.150578	-0.333702	0.134028	-0.402472	0.475198	-0.173569	0.833497	-0.0687697	0.873163	0.160133	0.442904	0.228903		Pectinesterase family
Vitvi01g00557	0.180779	-0.68376	0.00905631	-1.04156	0.034148	-1.03907	0.375994	-0.357801	0.685124	-0.355313	0.959768	0.00248843	cl14															Galacturonic acid reductase
Vitvi16g00720	0.247509	-0.507845	0.00640614	-0.970388	0.00571652	-1.31654	0.182484	-0.462543	0.163827	-0.808694	0.285071	-0.346151	cl11															Endo-1,4-beta-glucanase
Vitvi18g02345	0.955202	-0.0280903	0.578398	-0.205048	0.0124181	-1.14551	0.754513	-0.176957	0.0768222	-1.11742	0.0181812	-0.940465	cl20		0.569999	-0.497494	0.91783	-0.146932	0.469287	-0.557511	0.709503	0.350562	0.996651	-0.0600165	0.712933	-0.410579		Endo-1,4-beta-glucanase
Vitvi07g02508	0.215682	0.515239	0.480303	-0.182924	0.0247881	1.03356	0.0495781	-0.698163	0.521901	0.518326	0.0087155	1.21649	cl12		0.582832	0.184131	0.380419	0.29248	0.401313	0.247324	0.80257	0.108349	0.98332	0.0631928	0.940888	-0.0451562		Hydroxyproline-rich glycoprotein family protein
Vitvi01g01888	0.304328	-0.48241	0.746351	-0.134115	0.00465218	-1.45275	0.403471	0.348296	0.0985305	-0.970337	0.00573449	-1.31863	cl10		0.946359	-0.0715712	0.645669	-0.346432	0.861255	0.125157	0.711565	-0.274861	0.965852	0.196729	0.552081	0.471589		fasciclin arabinogalactan-protein (FLA21)
Vitvi01g00593	0.0372955	0.875558	0.839752	-0.0439775	0.00526881	1.06106	0.00657086	-0.919536	0.816985	0.185498	0.00499218	1.10503	cl21		0.00162517	-0.884591	0.798101	-0.0948641	0.0307925	-0.553346	0.00328291	0.789727	0.503765	0.331245	0.104337	-0.458482		Pectate lyase
Vitvi02g00236	0.760911	-0.201177	0.426087	0.302897	0.046449	-1.01081	0.30643	0.504074	0.268085	-0.809629	0.0116731	-1.3137	cl07		0.586186	-0.247468	0.125815	-0.690875	0.0143968	-0.969407	0.271206	-0.443407	0.157988	-0.721939	0.55065	-0.278532		Cellulase CEL2
Vitvi14g01745	0.277703	-1.00373	0.469596	0.55198	0.0890307	-1.45996	0.0726781	1.55571	0.756218	-0.456231	0.0227648	-2.01194	cl07		0.415882	-0.672752	0.823783	-0.269431	0.103623	-1.17051	0.675026	0.403322	0.843169	-0.497762	0.304949	-0.901083		Polygalacturonase GH28
Vitvi02g00500	0.353488	-0.367749	0.0333693	0.724629	0.0928461	-0.653953	0.011062	1.09238	0.699771	-0.286204	0.00542636	-1.37858	cl07		0.224993	0.768175	0.885374	-0.131898	0.429093	0.471396	0.174951	-0.900073	0.951397	-0.296779	0.42975	0.603294		Invertase/pectin methylesterase inhibitor
Vitvi02g01744	0.502821	-0.275971	0.0154031	0.942208	0.756397	0.120467	0.0103378	1.21818	0.542925	0.396437	0.0639003	-0.821741	cl19															Polygalacturonase GH28
Vitvi01g00933	0.158356	0.44012	0.000333211	1.08289	0.0829633	0.482965	0.0211094	0.642766	0.952545	0.0428454	0.0258367	-0.599921	cl01		0.0695424	-1.478	0.262506	-1.08878	0.210583	-1.08455	0.646268	0.38922	0.898431	0.393448	0.99835	0.0042276		Pectate lyase
Vitvi01g01805	0.787894	0.171346	0.0175866	1.12443	0.490998	0.375011	0.0747525	0.95308	0.872318	0.203665	0.150039	-0.749415	cl01		0.0475779	-0.656491	0.917901	-0.0624068	0.248285	-0.387118	0.0934111	0.594084	0.840071	0.269372	0.475336	-0.324711		Xyloglucan endotransglucosylase/hydrolase precursor
Vitvi03g00255	0.805599	0.131522	0.00704393	1.06306	0.888518	-0.0298414	0.0323507	0.931536	0.835865	-0.161363	0.0149036	-1.0929	cl09															Polygalacturonase GH28
Vitvi04g00225	0.0736689	0.68052	0.000162754	1.34856	0.0118048	0.829622	0.0255497	0.668036	0.816822	0.149102	0.0592535	-0.518934	cl01		0.181588	-0.952019	0.775884	-0.317817	0.575835	-0.461339	0.406167	0.634202	0.852751	0.49068	0.925779	-0.143522		fasciclin arabinogalactan-protein (FLA14)
Vitvi04g01660	0.211829	0.656535	0.00421082	1.42791	0.717624	0.259904	0.152049	0.771375	0.607709	-0.396632	0.0247887	-1.16801	cl03															Pectinesterase family
Vitvi05g02108	0.705797	0.298911	0.0358565	1.66211	0.335671	0.731955	0.152546	1.3632	0.792988	0.433044	0.383479	-0.930159	cl01		0.719012	-0.40745	0.814715	0.331007	0.55361	-0.528829	0.487464	0.738457	0.989797	-0.121379	0.469873	-0.859836		Xyloglucan endo-transglycosylase, C-terminal
Vitvi05g02111	0.121029	1.01538	0.00151424	2.19714	0.104388	0.911725	0.100748	1.18176	0.970284	-0.103653	0.0762751	-1.28541	cl01		0.885308	0.189638	0.929475	-0.126718	0.586523	-0.429235	0.781507	-0.316356	0.834909	-0.618874	0.789338	-0.302517		Xyloglucan endotransglucosylase/hydrolase 23
Vitvi07g00349	0.229116	0.498872	0.00213866	1.12529	0.0997165	0.632373	0.0842111	0.626418	0.881926	0.133501	0.155217	-0.492916	cl01															Invertase/pectin methylesterase inhibitor
Vitvi07g00454	0.599109	0.455394	0.0206542	1.95678	0.0233158	3.1167	0.125308	1.50139	0.200042	2.66131	0.437309	1.15992	cl16		0.354926	-0.61385	0.812786	0.243389	0.961322	-0.038747	0.217381	0.857238	0.804714	0.575102	0.789338	-0.282136		Pectinesterase family
Vitvi07g02498	0.142522	0.591052	0.000384555	1.51399	0.00819388	1.20991	0.0234193	0.922937	0.385606	0.618861	0.391762	-0.304075	cl01															Polygalacturonase GH28
Vitvi08g02381	0.0858668	0.512879	0.000114074	1.1907	0.107497	0.399144	0.0103349	0.677824	0.836804	-0.113735	0.00602306	-0.791559	cl03		0.284898	-0.971806	0.9056	-0.202552	0.533174	-0.642059	0.434062	0.769253	0.939722	0.329747	0.777302	-0.439507		Arabinogalactan protein 23 AGP23
Vitvi09g01244	0.134923	0.717254	0.000786043	1.42218	0.0150029	1.07721	0.0739744	0.70493	0.637093	0.359961	0.375826	-0.344969	cl01															fasciclin arabinogalactan-protein (FLA14)
Vitvi11g00034	0.0689128	0.587333	7.73143e-05	1.5049	0.00329113	1.02682	0.00586955	0.917569	0.32384	0.439484	0.0666574	-0.478085	cl01		0.770715	-0.364012	0.95241	-0.103763	0.87143	-0.20155	0.849537	0.26025	0.986043	0.162462	0.963164	-0.0977877		Pectinesterase PPME1
Vitvi11g01263	0.728999	0.323451	0.0385383	1.64917	0.255355	1.05462	0.155505	1.32572	0.694921	0.731174	0.57276	-0.594546	cl01															Xyloglucan endotransglucosylase-hydrolase XTH3
Vitvi11g01674	0.380551	0.597123	0.0309643	1.2829	0.0346019	1.76361	0.356458	0.685774	0.399784	1.16649	0.582107	0.480717	cl16															Xyloglucan endotransglucosylase/hydrolase 23
Vitvi11g01676	0.449979	0.588933	0.0233383	1.62622	0.0650333	1.66426	0.221356	1.03729	0.504189	1.07533	0.968703	0.0380419	cl06		0.69464	0.353456	0.87937	0.173587	0.688509	0.313803	0.874755	-0.17987	0.996921	-0.039653	0.918361	0.140217		Xyloglucan endotransglucosylase/hydrolase 23
Vitvi11g01678	0.659107	0.393564	0.0312269	1.85436	0.253483	0.995026	0.153924	1.4608	0.739484	0.601462	0.47461	-0.859334	cl01		0.982356	0.0244008	0.931088	0.196777	0.944906	-0.129484	0.949122	0.172376	0.990824	-0.153884	0.894127	-0.32626		Xyloglucan endotransglucosylase/hydrolase 23
Vitvi11g01682	0.50165	0.517737	0.02481	1.75714	0.219448	1.01679	0.193509	1.23941	0.791798	0.499049	0.485292	-0.740359	cl01															Xyloglucan endotransglycosylase 6
Vitvi11g01683	0.899132	0.105441	0.0190915	1.41363	0.0718273	1.34476	0.0552844	1.30819	0.282781	1.23932	0.939849	-0.0688637	cl06															Xyloglucan endotransglucosylase/hydrolase 23
Vitvi12g02137	0.104192	0.856918	0.000613536	1.69338	0.0310455	1.02472	0.0703426	0.836459	0.88181	0.167798	0.135415	-0.668661	cl01		0.147077	-0.477224	0.606796	-0.21866	0.244375	-0.38431	0.498935	0.258564	0.973881	0.0929142	0.744209	-0.165649		Pectinesterase family
Vitvi13g02496	0.170586	0.746119	0.00866775	1.26738	0.345514	0.512645	0.388148	0.521263	0.800334	-0.233475	0.132692	-0.754738	cl03															Polygalacturonase GH28
Vitvi14g00153	0.148967	0.500264	0.000203764	1.33818	0.00862153	0.91717	0.0116344	0.83792	0.427542	0.416906	0.131931	-0.421014	cl01															Invertase/pectin methylesterase inhibitor
Vitvi14g01900	0.217332	0.473621	0.000278619	1.41772	0.0208943	0.856244	0.0115898	0.944098	0.523597	0.382623	0.0790687	-0.561475	cl01		0.160673	-1.3981	0.517373	-0.846873	0.268	-1.13778	0.583767	0.551228	0.96497	0.260318	0.849929	-0.29091		Pectate lyase
Vitvi02g01352															0.321916	0.402325	0.0379323	1.10431	0.428612	0.3139	0.147652	0.701982	0.983079	-0.0884251	0.13986	-0.790407	cl14	Cellulose synthase CSLG3
Vitvi03g00142	0.471234	-1.1035	0.0199943	-2.46081	0.191825	-1.71224	0.153591	-1.35732	0.775514	-0.608749	0.434698	0.748568	cl02		0.812403	-0.12117	0.779374	0.143698	0.993961	0.0112384	0.524271	0.264868	0.964429	0.132408	0.804005	-0.132459		Mini-chromosome maintenance protein MCM10
Vitvi12g00022	0.891624	-0.112472	0.0235105	-1.23719	0.27728	-0.762595	0.0659341	-1.12472	0.609739	-0.650123	0.381635	0.474598	cl05		0.966265	0.0213011	0.790338	0.131135	0.812708	0.105205	0.82919	0.109834	0.983079	0.0839035	0.963035	-0.0259304		Cell division cyle protein 45
Vitvi16g00313	0.0379044	-3.6	0.51967	-0.765396	0.995028	0.188711	0.0105125	2.83461	0.0692433	3.78872	0.626704	0.954107	cl24		0.974378	0.0354883	0.91783	-0.113729	0.936457	-0.0661116	0.877216	-0.149217	0.988217	-0.1016	0.973227	0.0476173		Cyclin-U4-1 (CycU4;1) CYCP4;1
Vitvi08g02202	0.664226	-0.145655	0.0405509	0.58241	0.00811951	-0.851548	0.0288011	0.728065	0.0951163	-0.705893	0.00164651	-1.43396	cl07															Cyclin-D7-1
Vitvi01g00517	0.478338	-0.397626	0.130006	0.783401	0.391708	-0.471551	0.0459213	1.18103	0.968254	-0.0739249	0.0355854	-1.25495	cl17															Cyclin SDS (solo dancers)
Vitvi04g00041	0.275902	0.397118	0.00256276	1.04873	0.0902025	0.644106	0.0667328	0.65161	0.770248	0.246988	0.221414	-0.404621	cl01		0.17985	0.356525	0.31356	0.301428	0.0798094	0.476761	0.896046	-0.0550973	0.948458	0.120236	0.65685	0.175333		Serine/threonine-protein kinase Aurora-1
Vitvi08g00958	0.156203	0.486783	0.00109408	1.07526	0.0674448	0.614028	0.0710054	0.588478	0.893891	0.127245	0.134466	-0.461233	cl01		0.484127	0.201962	0.485529	0.215689	0.473771	0.191161	0.981428	0.0137269	0.996921	-0.0108011	0.963865	-0.024528		Cyclin B-type
Vitvi01g01768	0.170586	0.487325	0.000622289	1.13378	0.0125355	0.861179	0.0373176	0.64646	0.497045	0.373854	0.359879	-0.272605	cl01		0.662049	-0.129872	0.702537	-0.123284	0.988975	0.00561599	0.991099	0.00658894	0.901384	0.135488	0.722989	0.1289		AML5 (arabidopsis mei2-like protein 5)
Vitvi02g00038	0.830685	0.179952	0.0464459	1.24887	0.569108	0.442887	0.143605	1.06892	0.885262	0.262935	0.26268	-0.805986	cl01		0.166978	0.566859	0.771735	0.158653	0.339444	0.388194	0.385013	-0.408206	0.946817	-0.178666	0.723505	0.22954		DNA topoisomerase VIA
Vitvi08g01894	0.583962	0.175794	0.000220481	1.26713	0.0252007	0.699058	0.00497474	1.09133	0.266872	0.523264	0.0439503	-0.568071	cl01		4.2279e-05	-1.91165	0.639212	-0.235842	0.995528	0.00419652	7.62849e-05	1.67581	8.09628e-05	1.91585	0.673558	0.240039	cl12	Cyclin-related
Vitvi19g01719	0.279171	0.396241	0.00089788	1.33056	0.0426851	0.793168	0.0230196	0.934321	0.572121	0.396927	0.163097	-0.537395	cl01		0.220172	0.325864	0.235896	0.355309	0.120259	0.41993	0.956561	0.029445	0.969432	0.0940663	0.913829	0.0646213		Cyclin-dependent protein kinase CYCB3
Vitvi13g01703	0.166328	0.517735	0.000241488	1.39474	0.00762581	1.0229	0.0132464	0.877002	0.351362	0.505164	0.216994	-0.371838	cl01		0.223851	0.315864	0.896804	0.0569195	0.18599	0.348241	0.368582	-0.258944	0.995573	0.0323768	0.408497	0.291321		Cyclin-related
Vitvi14g02006	0.201758	0.524634	0.000453104	1.39939	0.00885157	1.08716	0.0204831	0.874757	0.343175	0.562528	0.372857	-0.312229	cl01		0.754269	-0.1254	0.75187	-0.13886	0.807675	-0.100564	0.991561	-0.0134605	0.99443	0.024836	0.944926	0.0382965		Cyclin-dependent kinase CDC2C
Vitvi18g02527	0.106966	1.4553	0.00932766	1.90317	0.0698742	1.54564	0.688437	0.447869	0.99325	0.0903423	0.697457	-0.357527	cl01															Cyclin A
Vitvi06g01106	0.046997	1.57163	0.000271316	3.13862	0.007376	2.04613	0.0561479	1.567	0.776581	0.474507	0.168896	-1.09249	cl01		0.377823	0.819943	0.534174	0.64532	0.908127	0.139455	0.917283	-0.174623	0.851015	-0.680488	0.681321	-0.505865		Cyclin CYCB1_2
Vitvi08g01800	0.266612	0.476129	0.00339272	1.11766	0.102079	0.685501	0.0998604	0.641531	0.834859	0.209373	0.236487	-0.432158	cl01															Tubulin alpha
Vitvi14g01929	0.263464	0.410766	0.00035231	1.35772	0.0136936	0.93	0.0113825	0.94695	0.362582	0.519234	0.171276	-0.427716	cl01		0.532853	0.19044	0.389045	0.261087	0.369872	0.239591	0.862662	0.070647	0.986151	0.0491513	0.971663	-0.0214957		Tubulin alpha
Vitvi08g02222	0.47054	-0.621453	0.0167844	-1.53021	0.652423	-0.379947	0.152379	-0.908756	0.915642	0.241506	0.0868953	1.15026	cl02															Dynein light chain LC6, flagellar outer arm
Vitvi04g00960	0.167859	-1.08775	0.205094	0.843531	0.186307	-0.971697	0.0169663	1.93128	0.942546	0.116057	0.0229378	-1.81523	cl17		0.90523	-0.27567	0.469204	1.58272	0.66143	0.800626	0.352143	1.85839	0.875192	1.0763	0.808855	-0.782097		Microtubule-associated protein
Vitvi13g01396	0.0484395	0.708417	0.000468581	1.02105	0.0218336	0.688455	0.259753	0.312629	0.946733	-0.0199616	0.169666	-0.33259	cl01		0.329449	0.192988	0.114778	0.361779	0.260902	0.212594	0.453273	0.168791	0.996285	0.0196059	0.580976	-0.149185		MAP65/ASE1; t-snare
Vitvi14g02558	0.0616812	0.907216	0.00268432	1.06095	0.0145731	0.997718	0.75094	0.153734	0.928573	0.0905011	0.921414	-0.0632329	cl26		0.367505	0.236299	0.42338	0.232774	0.272822	0.274625	0.995445	-0.00352526	0.991708	0.0383252	0.940941	0.0418505		Kinesin motor protein
Vitvi15g01148	0.153142	0.471486	0.000545669	1.07418	0.232338	0.350434	0.0371167	0.602689	0.86074	-0.121052	0.0160898	-0.723741	cl03															Cofilin
Vitvi19g00235	0.0747654	0.987744	0.00646742	1.09026	0.0322279	1.00446	0.868448	0.102515	0.983949	0.0167142	0.90672	-0.0858008	cl26															Dynein light subunit lc6, flagellar outer arm
Vitvi05g00888	0.282054	0.385474	0.00140558	1.16304	0.0432095	0.792491	0.0368125	0.777567	0.579846	0.407017	0.263747	-0.370549	cl01		0.532318	0.28955	0.932017	0.060053	0.833423	0.100098	0.658208	-0.229497	0.943381	-0.189452	0.959467	0.0400445		Myosin-like protein XIB
Vitvi18g00520	0.223739	0.470813	0.00168855	1.16486	0.0241616	0.962804	0.063301	0.694046	0.521849	0.491991	0.529634	-0.202055	cl01		0.354305	0.230073	0.322669	0.263387	0.146004	0.342783	0.934884	0.0333143	0.932086	0.11271	0.844605	0.079396		Kinesin family member 4/7/21/27
Vitvi16g01026	0.329372	0.380516	0.00132901	1.17447	0.121956	0.578799	0.0319613	0.793949	0.809342	0.198282	0.0811093	-0.595667	cl01															Cofilin
Vitvi16g00836	0.145561	0.531981	0.000578785	1.28218	0.00691163	1.17834	0.036315	0.750199	0.321768	0.646361	0.713778	-0.103838	cl06		0.220943	0.294356	0.358733	0.249987	0.113084	0.382847	0.910079	-0.0443688	0.964429	0.0884908	0.722183	0.13286		Microtubule associated protein (MAP65/ASE1) pleiade
Vitvi14g00499	0.277291	0.527566	0.00281584	1.29606	0.0860289	0.802951	0.0796853	0.768495	0.781308	0.275385	0.234951	-0.49311	cl01		0.95694	-0.0563942	0.697177	-0.336503	0.837573	-0.169169	0.749097	-0.280108	0.989797	-0.112775	0.882583	0.167334		Myosin-like protein XIC
Vitvi18g01055	0.1848	0.46422	0.000211669	1.36797	0.0495451	0.640435	0.00969697	0.903747	0.792988	0.176215	0.0216414	-0.727532	cl01															Kinesin motor protein
Vitvi12g00560	0.374199	0.286908	0.000239265	1.51368	0.0101123	1.02056	0.00575162	1.22677	0.19845	0.733651	0.147545	-0.493118	cl01															formin homology 2 domain-containing protein 5
Vitvi17g00321	0.263436	0.441382	0.000299449	1.53885	0.0124181	1.05976	0.00941247	1.09747	0.332605	0.618382	0.160721	-0.479084	cl01		0.409064	-0.294408	0.442314	-0.307126	0.884545	0.0635589	0.993517	-0.0127178	0.703784	0.357967	0.409465	0.370685		Kinesin motor protein-related
Vitvi10g00877	0.146501	0.57094	0.00015422	1.56573	0.00885157	1.00342	0.00866063	0.994795	0.458893	0.43248	0.073517	-0.562316	cl01		0.267899	-1.16796	0.806722	-0.417377	0.647085	-0.587914	0.509162	0.750584	0.881972	0.580046	0.946732	-0.170537		Myosin heavy chain
Vitvi14g00127	0.259149	0.44789	0.00022221	1.58341	0.00751668	1.14163	0.0072943	1.13552	0.231633	0.693738	0.184751	-0.441786	cl01		0.28096	-0.660055	0.611241	-0.402315	0.797476	-0.186332	0.727899	0.25774	0.842005	0.473722	0.846282	0.215983		Kinesin motor protein
Vitvi10g01609	0.116139	0.57136	0.000134509	1.61288	0.00599849	1.10906	0.00813117	1.04152	0.35776	0.537702	0.106063	-0.503815	cl01		0.804941	0.103762	0.241354	0.439325	0.396777	0.281017	0.38815	0.335563	0.923867	0.177255	0.771469	-0.158308		RIC10 (ROP-Interactive crib motif-containing)
Vitvi07g02274	0.202335	0.477497	0.000239265	1.62358	0.0100862	1.10011	0.00882439	1.14608	0.338333	0.622617	0.14365	-0.523462	cl01															RIC1 (ROP-interactive crib motif-containing protein 1)
Vitvi05g01965	0.098609	0.635858	0.000109004	1.64552	0.00751668	1.00554	0.00722105	1.00967	0.522563	0.369679	0.0404784	-0.639987	cl01		0.570832	-0.630287	0.983511	-0.0342807	0.788348	-0.311712	0.609598	0.596006	0.966714	0.318575	0.872683	-0.277431		RIC5 (ROP-interactive crib motif-containing protein 5)
Vitvi13g02383	0.68252	-0.361326	0.0171599	-1.43739	0.319583	-0.774939	0.0858316	-1.07606	0.794839	-0.413613	0.241835	0.662448	cl05		0.945384	-0.0767873	0.999224	-0.00600806	0.960281	0.0680789	0.948736	0.0707793	0.985258	0.144866	0.971663	0.0740869		Annexin ANN4
Vitvi15g00771	0.898015	-0.066852	0.0138543	-0.769642	0.3354	0.436873	0.0412961	-0.70279	0.519399	0.503725	0.00778759	1.20652	cl08		0.733146	0.127782	0.365291	0.305518	0.442945	0.226838	0.641249	0.177736	0.967319	0.0990557	0.89692	-0.0786806		Subtilisin serine endopeptidase (XSP1)
Vitvi04g00715	0.745456	0.473891	0.877982	0.172566	0.322366	1.91665	0.842632	-0.301324	0.741423	1.44276	0.342454	1.74409			0.00162517	2.16559	0.306989	0.499829	0.000424405	3.59481	0.0109988	-1.66576	0.404595	1.42922	0.00223382	3.09498	cl14	Glutamate receptor protein
Vitvi04g02308	0.362544	0.55346	0.0448591	0.972757	0.787698	-0.114665	0.499532	0.419297	0.470204	-0.668125	0.043207	-1.08742	cl09		0.623026	-0.335425	0.913966	0.108014	0.965981	-0.0400468	0.507305	0.443439	0.914057	0.295378	0.895523	-0.148061		Ammonium transporter 2
Vitvi04g00449	0.56255	0.26879	0.00960043	1.07511	0.258181	0.482797	0.0799543	0.80632	0.813666	0.214007	0.210787	-0.592313	cl01		0.994653	0.0354883	0.310581	-1.108	0.610318	-0.586227	0.283873	-1.14348	0.901384	-0.621715	0.675649	0.521769		Ammonium transporter 2
Vitvi07g01959	0.153806	0.48232	0.000722706	1.07788	0.10861	0.504542	0.0509968	0.595558	0.992741	0.022222	0.0513839	-0.573336	cl01		0.259141	1.00764	0.551898	0.611721	0.336363	0.826912	0.757012	-0.395924	0.986043	-0.180732	0.906198	0.215192		Magnesium transporter CorA
Vitvi03g00191	0.232734	0.42613	0.0011447	1.11097	0.0512167	0.699405	0.043276	0.684843	0.707705	0.273275	0.180709	-0.411569	cl01		0.397129	-0.291306	0.57825	0.245289	0.996794	-0.00349665	0.125841	0.536595	0.804714	0.28781	0.625493	-0.248785		Mechanosensitive ion channel
Vitvi05g00643	0.167196	0.484908	0.000232956	1.30529	0.0576726	0.605281	0.0126062	0.820379	0.867211	0.120374	0.0225926	-0.700005	cl01		0.0324478	-1.49734	0.537283	-0.593216	0.268899	-0.840779	0.183008	0.904125	0.702586	0.656562	0.837874	-0.247563	cl02	Lipase GDSL 7
Vitvi15g00629	0.225229	0.513637	0.000905482	1.54248	0.0586291	0.876898	0.0303875	1.02885	0.727159	0.363262	0.11894	-0.665584	cl01															Delta tonoplast integral protein (TIP)
Vitvi15g00770	0.272427	0.638376	0.000637049	1.9184	0.0100862	1.54389	0.0196224	1.28002	0.285855	0.905516	0.46363	-0.374506	cl01		0.245144	-1.04232	0.528074	-0.717122	0.930404	-0.122979	0.756133	0.325194	0.709769	0.919337	0.648384	0.594142		Subtilisin serine endopeptidase (XSP1)
Vitvi18g00664	0.38345	0.565148	0.00302967	2.09651	0.431578	0.522497	0.0426377	1.53136	0.974258	-0.0426512	0.0346819	-1.57401	cl01															Voltage dependent anion channel 2
Vitvi16g00655	0.0500084	0.858782	5.9809e-05	2.2979	0.00280423	1.42913	0.00483833	1.43911	0.334929	0.570346	0.0245471	-0.868767	cl01															Aquaporin TIP5;1
Vitvi02g01412	0.0957683	1.51603	0.0032314	2.6126	0.0940916	1.2876	0.287351	1.09657	0.91744	-0.228432	0.164838	-1.325	cl03		0.534434	-0.667479	0.515172	-0.758141	0.81991	-0.301865	0.966131	-0.0906619	0.947543	0.365614	0.739191	0.456276		Hydrogenobyrinic acid a,c-diamide synthase
Vitvi17g00033	0.306879	0.348801	0.000430636	1.38518	0.0208805	0.907351	0.0101161	1.03637	0.386998	0.55855	0.145594	-0.477825	cl01		0.64599	0.467564	0.693698	0.41734	0.99708	0.0124341	0.989548	-0.0502233	0.902689	-0.455129	0.730665	-0.404906		ARF GTPase-activating domain
Vitvi01g00532	0.559225	-0.446085	0.0404214	-1.10204	0.945754	-0.0790031	0.249687	-0.655957	0.794839	0.367082	0.0834869	1.02304	cl04		0.714402	-0.162297	0.534174	0.276497	0.941957	0.0333122	0.248892	0.438793	0.899538	0.195609	0.647157	-0.243184		Cytochrome B561
Vitvi12g00062	0.989652	-0.0171184	0.0253101	1.14267	0.674798	0.236153	0.05295	1.15978	0.844356	0.253271	0.121752	-0.906513	cl06		0.470202	-0.378796	0.816864	0.173201	0.614441	-0.237778	0.289739	0.551997	0.979919	0.141019	0.506821	-0.410979		Cytochrome B561
Vitvi07g00654	0.329353	-1.02959	0.0176495	-1.95124	0.751983	-0.445783	0.251955	-0.921647	0.734183	0.58381	0.0644956	1.50546	cl04		0.698218	0.284393	0.743904	0.271036	0.903047	0.102572	0.988637	-0.013357	0.967319	-0.181821	0.867912	-0.168464		Ankyrin
Vitvi15g00062	0.677513	-0.275316	0.00432197	-1.48102	0.651117	-0.326101	0.0268596	-1.2057	0.995265	-0.0507844	0.0275543	1.15492	cl02		0.939073	0.0491153	0.571265	0.233754	0.895795	0.0629572	0.649385	0.184639	0.996921	0.0138419	0.731093	-0.170797		Ankyrin
Vitvi00g01011	0.106825	-1.1738	0.0148151	-1.29566	0.0683275	-1.14149	0.879808	-0.121856	0.987797	0.0323129	0.833288	0.154169	cl18		0.0368159	0.352803	0.927976	0.0283218	0.0636953	0.322669	0.0710229	-0.324481	0.987059	-0.0301345	0.148734	0.294347		FK506-binding protein 4/5 ROF1 (rotamase FKBP 1)
Vitvi11g00871	0.0671238	0.499619	7.73143e-05	1.17837	0.00348781	0.806412	0.00631202	0.678755	0.38756	0.306793	0.0603014	-0.371961	cl01		0.954828	-0.0221607	0.897983	-0.0539825	0.834303	-0.064936	0.949951	-0.0318219	0.989797	-0.0427753	0.983863	-0.0109534		XBAT32 (XB3 ortholog 2 in Arabidopsis thaliana 32)
Vitvi05g01656	0.156203	0.501611	0.00028504	1.26747	0.023197	0.750045	0.0177033	0.765859	0.68345	0.248433	0.0722398	-0.517426	cl01		0.993745	-0.00214446	0.802383	0.0726223	0.70332	-0.0845899	0.779684	0.0747667	0.950926	-0.0824455	0.554845	-0.157212		Ankyrin protein kinase
Vitvi17g00695	0.286296	-1.50807	0.0420747	-2.21181	0.288732	-1.42214	0.581151	-0.703738	0.982543	0.0859313	0.506422	0.789669	cl02		0.0138602	0.556353	0.451285	0.199358	0.0252364	0.539035	0.130912	-0.356995	0.996557	-0.0173182	0.236002	0.339677		Heat shock protein 101
Vitvi04g00254	0.514867	-0.708265	0.0478995	-1.57675	0.979779	0.000312959	0.321157	-0.868485	0.745139	0.708578	0.0887019	1.57706	cl04		0.766498	-0.249875	0.86634	0.17265	0.971941	-0.034814	0.573763	0.422525	0.964782	0.215061	0.84643	-0.207464		Extracellular ligand-gated ion channel
Vitvi12g00638	0.164032	-0.865936	0.0458265	-0.920659	0.0317762	-1.24227	0.95868	-0.0547228	0.701722	-0.37633	0.477364	-0.321607	cl11		0.887984	-0.0688728	0.525116	0.24799	0.679478	0.156616	0.36973	0.316863	0.873716	0.225489	0.862081	-0.0913741		Vesicle-associated membrane protein
Vitvi04g00509	0.117243	0.527786	0.000700321	1.08688	0.0318689	0.719108	0.0679973	0.559097	0.825194	0.191322	0.181477	-0.367774	cl01		0.878861	-0.174675	0.995506	0.00703936	0.504024	0.6377	0.874131	0.181714	0.787163	0.812375	0.632697	0.630661		ATSYTE/NTMC2T2.1/NTMC2TYPE2.1/SYTE
Vitvi03g00217	0.0616608	0.552472	0.000134509	1.09303	0.00197973	1.05755	0.0264504	0.540558	0.189072	0.505077	0.924768	-0.0354813	cl06		0.586834	0.173373	0.187593	0.430273	0.361271	0.251868	0.45389	0.256901	0.977509	0.0784952	0.690071	-0.178405		Monocopper oxidase SKS5 (SKU5 Similar 5)
Vitvi07g00298	0.0968055	0.607165	0.000203764	1.3972	0.0108436	0.910288	0.0188849	0.790033	0.635734	0.303123	0.101729	-0.48691	cl01															Peripheral-type benzodiazepine receptor
Vitvi18g00507	0.168009	0.588474	0.000301584	1.57292	0.0150029	1.02438	0.0161723	0.984447	0.535955	0.435908	0.120343	-0.548539	cl01		0.651721	0.170553	0.526488	0.238461	0.766264	0.117567	0.892286	0.0679078	0.984499	-0.0529864	0.795186	-0.120894		Pleckstrin homology (PH) domain-containing
Vitvi05g00555	0.303632	0.401039	0.000244831	1.62456	0.0129351	1.05197	0.00691812	1.22353	0.302019	0.650931	0.109555	-0.572594	cl01															Bax inhibitor
Vitvi02g00649	8.75478e-05	-1.07977	0.649397	-0.0576323	0.571477	0.106512	0.000117365	1.02214	3.72137e-05	1.18628	0.291962	0.164144	cl30		0.000283923	0.828484	0.246735	0.23757	0.0353378	0.399214	0.00387798	-0.590913	0.0694558	-0.42927	0.513254	0.161643		Dynamin-like protein 2b
Vitvi10g01781	0.046997	0.61858	0.000132205	1.09277	0.0711749	0.417889	0.0373176	0.474189	0.633408	-0.200691	0.00843653	-0.67488	cl03		0.47286	0.209499	0.311261	0.299316	0.977071	0.00771525	0.806479	0.0898171	0.85503	-0.201783	0.408795	-0.291601		RAB GTPase RABA1F
Vitvi09g01281	0.48878	0.239412	0.00132901	1.16832	0.00752011	1.22834	0.0166648	0.928909	0.113988	0.988931	0.972109	0.0600222	cl06															Integral membrane Yip1 family protein
Vitvi01g00546	0.326432	0.450739	0.00236754	1.36229	0.105451	0.779813	0.0491587	0.911552	0.761696	0.329075	0.164802	-0.582477	cl01															Clathrin assembly protein 13
Vitvi17g01190	0.0991261	0.671665	0.000445563	1.37399	0.0305568	0.820731	0.0515785	0.702328	0.884857	0.149066	0.0978082	-0.553262	cl01		0.878797	0.110927	0.604188	0.295823	0.92983	-0.0563255	0.756138	0.184895	0.963145	-0.167253	0.5731	-0.352148		ARF GTPase activator, ARF-GAP Domain 15
Vitvi12g00441	0.0616812	0.722585	0.000134509	1.51987	0.00862153	0.924521	0.0195798	0.797284	0.786879	0.201935	0.0578693	-0.595348	cl01															Clathrin assembly protein 5
Vitvi13g01245	0.171621	0.496025	0.000141694	1.76899	0.00634477	1.18507	0.00615242	1.27296	0.260587	0.68905	0.104269	-0.583911	cl01															ARF GTPase activator, ARF-GAP Domain 6
Vitvi12g01626	0.130223	0.680337	0.000117507	1.87189	0.00614399	1.23831	0.00707081	1.19155	0.381474	0.557978	0.0724206	-0.633576	cl01		0.725343	-0.519157	0.859746	-0.344984	0.989176	0.0180484	0.917943	0.174173	0.928491	0.537205	0.857726	0.363032		Clathrin assembly protein 3
Vitvi01g01709	0.155763	0.622594	0.000575663	1.41577	0.0141327	1.03874	0.0380903	0.793175	0.548028	0.416144	0.285378	-0.377032	cl01															Exocyst subunit EXO70 family protein C1
Vitvi08g02205	0.0616812	-0.89078	0.0989815	-0.491973	0.0585053	-0.728491	0.235268	0.398807	0.834859	0.162289	0.503008	-0.236518			0.00864935	1.01261	0.939584	-0.0452619	0.0636953	0.662983	0.00861709	-1.05787	0.818264	-0.349624	0.0904563	0.708245	cl07	Regulator of chromosome condensation (RCC1)
Vitvi05g00753	0.287729	0.425106	0.00261626	1.13838	0.124523	0.633506	0.0664213	0.71327	0.847214	0.2084	0.153584	-0.50487	cl01															Chromosome condensation regulator protein
Vitvi14g01720	0.909655	-0.12459	0.0251236	-1.43829	0.198076	-1.09611	0.0638877	-1.31369	0.511316	-0.971519	0.52402	0.342175	cl05		0.17522	0.294862	0.88142	0.0530883	0.307741	0.219042	0.306018	-0.241773	0.967319	-0.0758202	0.578805	0.165953		Nitrate transporter2.5
Vitvi14g00311	0.802987	-0.170908	0.0207801	-1.11258	0.846866	0.0934209	0.07393	-0.941672	0.802212	0.264329	0.0273227	1.206	cl08		0.388196	0.188629	0.684613	0.111803	0.883222	0.0425022	0.792206	-0.0768261	0.865118	-0.146127	0.837874	-0.069301		Sugar transporter ERD6-like 3
Vitvi04g01263	0.333534	-0.374361	0.861464	-0.0481758	0.00511716	-1.24503	0.384357	0.326185	0.123355	-0.870666	0.00625661	-1.19685	cl10															Polyol transporter 6 (PLT6)
Vitvi19g00378	0.367962	0.243558	0.0236637	0.500538	0.871258	-0.0729569	0.328351	0.256979	0.519399	-0.316515	0.0322762	-0.573494			0.371674	-0.785048	0.318232	-0.949019	0.035002	-1.74843	0.902186	-0.163971	0.516746	-0.963382	0.361814	-0.799411	cl03	Organic cation/carnitine transporter4
Vitvi01g00101	0.101783	0.883831	0.112692	0.545647	0.0318689	1.08431	0.483105	-0.338184	0.878565	0.200479	0.239938	0.538663	cl21		0.562576	-0.536569	0.954313	0.103851	0.514114	-0.529744	0.51056	0.64042	0.999864	0.00682519	0.56996	-0.633595		Zinc transporter ZIP5
Vitvi14g02586	0.660227	-0.229416	0.0945523	0.698893	0.60824	0.341824	0.0571453	0.928309	0.55817	0.57124	0.432457	-0.357069			0.911791	0.0707827	0.0397467	1.00101	0.130415	0.574423	0.0272329	0.930226	0.543789	0.50364	0.458684	-0.426586	cl08	Sugar transporter ERD6-like 8
Vitvi07g00594	0.0616812	0.561055	0.000134509	1.06292	0.0519903	0.450805	0.0266821	0.50186	0.831872	-0.11025	0.0107798	-0.61211	cl03		0.957625	0.0503633	0.947703	-0.0606978	0.834577	0.129634	0.893755	-0.111061	0.989797	0.0792704	0.819071	0.190332		Inorganic phosphate transporter 1-4
Vitvi05g00734	0.142993	0.654049	0.00523042	1.08162	0.541307	0.219853	0.354653	0.427568	0.571239	-0.434196	0.0460699	-0.861764	cl03		0.897935	0.139348	0.994637	-0.0121778	0.719966	-0.257968	0.893571	-0.151526	0.898012	-0.397317	0.800963	-0.245791		Inorganic phosphate transporter 1-4
Vitvi02g01806	0.461868	0.263802	0.000545669	1.45962	0.0262207	0.942276	0.00852007	1.19581	0.316894	0.678474	0.151023	-0.517341	cl01															Glycerol-3-phosphate permease
Vitvi18g01320	0.304436	0.331501	0.0001356	1.58635	0.0131048	0.899347	0.00497474	1.25485	0.298886	0.567846	0.0369997	-0.687006	cl01															Sucrose-proton symporter 2 SUC2
Vitvi11g01201	0.902264	-0.100427	0.00722142	-1.36961	0.809722	0.128498	0.023305	-1.26918	0.846488	0.228925	0.0123758	1.49811	cl08		0.203472	0.237005	0.564378	0.131949	0.692689	0.0828777	0.658118	-0.105056	0.832033	-0.154128	0.891625	-0.0490712		Nodulin MtN21
Vitvi11g00454	0.0692484	-0.927147	0.0117169	-0.881222	0.00689529	-1.25329	0.92697	0.0459249	0.595256	-0.326141	0.232436	-0.372066	cl28		0.6274	-0.536773	0.230335	-1.16364	0.644013	-0.464221	0.51369	-0.626867	0.996557	0.0725518	0.534703	0.699419		Nitrate transporter
Vitvi06g00124	0.753889	0.188895	0.481464	0.28136	0.0388038	-0.855869	0.890192	0.0924656	0.10037	-1.04476	0.0113592	-1.13723	cl30															Proton-dependent oligopeptide transport (POT) family protein
Vitvi02g00529	0.345363	-0.312395	0.173183	0.355804	0.0315005	-0.705064	0.0358171	0.668198	0.455845	-0.39267	0.00595722	-1.06087	cl07		0.210078	-0.795235	0.255984	-0.803893	0.0546022	-1.22614	0.998328	-0.00865743	0.872117	-0.430902	0.617859	-0.422244		Nitrate transporter
Vitvi19g01685	0.328135	0.395461	0.00219857	1.11875	0.222428	0.462342	0.0509392	0.723287	0.949991	0.0668812	0.0644712	-0.656405	cl01															SEC14 cytosolic factor
Vitvi05g01128	0.508345	0.341275	0.0138543	1.11985	0.119255	0.89467	0.126279	0.778573	0.624857	0.553395	0.626502	-0.225178	cl01		0.295232	0.907476	0.881915	0.188438	0.4904	0.589409	0.473243	-0.719037	0.959836	-0.318067	0.769604	0.400971		Permease nonimprinted in Prader-Willi/Angelman
Vitvi03g00295	0.378317	0.379309	0.00261667	1.15008	0.0976711	0.66997	0.0491587	0.770771	0.712653	0.290661	0.191592	-0.48011	cl01		0.698959	-0.157508	0.760368	-0.1444	0.290461	-0.345101	0.976087	0.0131075	0.907849	-0.187594	0.676286	-0.200701		SEC14 cytosolic factor
Vitvi17g00532	0.322809	0.499548	0.0103428	1.22891	0.875813	0.0406851	0.186226	0.729358	0.658161	-0.458863	0.033707	-1.18822	cl03															Proton-dependent oligopeptide transport (POT) family protein
Vitvi04g01360	0.142993	0.493326	0.00022709	1.25331	0.0292195	0.674105	0.0143606	0.759983	0.768561	0.180778	0.0399063	-0.579205	cl01		0.726375	0.385466	0.887579	0.183932	0.144797	-1.00718	0.88796	-0.201534	0.218791	-1.39265	0.157892	-1.19112		SEC14 cytosolic factor
Vitvi13g01395	0.699577	0.253479	0.0136205	1.44063	0.0433335	1.53125	0.0711554	1.18715	0.284867	1.27778	0.977464	0.0906265	cl06		0.937465	-0.037659	0.614909	0.18775	0.725994	-0.112206	0.513708	0.225409	0.975978	-0.0745466	0.427301	-0.299956		Nodulin MtN21 family
Vitvi08g00942	0.083068	0.863293	0.00109029	1.48484	0.00578109	1.6614	0.195792	0.621543	0.401634	0.798106	0.848413	0.176562	cl16		0.628746	-0.240014	0.445714	0.377043	0.779842	-0.132151	0.15933	0.617057	0.979919	0.107863	0.340793	-0.509193		Nodulin MtN21
Vitvi07g00606	0.279698	0.347661	0.000188963	1.71156	0.00811951	1.09831	0.00552362	1.3639	0.201417	0.750647	0.114683	-0.613253	cl01		0.787369	0.352518	0.433426	0.92054	0.944302	-0.0830993	0.663894	0.568022	0.932068	-0.435618	0.441968	-1.00364		SEC14 cytosolic factor
Vitvi14g01805	0.0616812	1.06321	0.000444305	1.72816	0.0997165	0.723719	0.13504	0.664951	0.70082	-0.339488	0.0277473	-1.00444	cl03		0.581085	-0.416709	0.105773	-1.17271	0.547068	-0.400659	0.226343	-0.755997	0.998774	0.0160505	0.304949	0.772048		Nodulin MtN21 family
Vitvi14g01946	0.829701	-0.219886	0.0119353	-1.81962	0.17521	-1.29662	0.0413178	-1.59973	0.520134	-1.07673	0.316713	0.523001	cl05		0.649601	-0.221301	0.161268	-0.614627	0.196614	-0.50206	0.345447	-0.393326	0.865118	-0.28076	0.854829	0.112566		Amino acid permease
Vitvi02g01167	0.534369	-0.703142	0.0301805	-1.68723	0.328011	-0.992303	0.20494	-0.984089	0.891864	-0.28916	0.359905	0.694929	cl02		0.726898	0.314905	0.997651	-0.00545016	0.937535	-0.0792622	0.724977	-0.320355	0.901384	-0.394167	0.961674	-0.0738121		Amino acid permease
Vitvi19g02323	0.876774	-0.143356	0.0158502	-1.35969	0.976331	0.00684222	0.0475795	-1.21634	0.954243	0.150198	0.0369997	1.36653	cl04		0.702466	0.171749	0.945191	-0.0394354	0.430379	-0.254881	0.615823	-0.211185	0.575306	-0.42663	0.638183	-0.215445		Amino acid transport protein
Vitvi05g00218	0.17574	-0.916189	0.0121832	-1.30122	0.0957494	-1.0516	0.473263	-0.385026	0.934061	-0.135412	0.63067	0.249615	cl02		0.22134	0.412857	0.588932	0.22139	0.270823	0.367812	0.671155	-0.191467	0.992659	-0.0450454	0.797284	0.146422		Mitochondrial substrate carrier family protein
Vitvi13g02101	0.248273	0.626072	0.13712	-0.517525	0.987578	-0.0415099	0.0194481	-1.1436	0.473191	-0.667581	0.209959	0.476015	cl15		0.662813	0.235052	0.675643	-0.21699	0.952072	0.0291492	0.315053	-0.452042	0.940992	-0.205902	0.656245	0.246139		Lysine histidine transporter 1
Vitvi06g00639	0.287241	0.708909	0.42917	0.395393	0.03285	1.54573	0.640939	-0.313516	0.512691	0.836822	0.0758704	1.15034	cl21		0.62197	0.440777	0.887284	0.172352	0.569705	0.447864	0.796271	-0.268425	0.999458	0.00708728	0.821437	0.275512		Calcium/proton exchanger CAX3
Vitvi06g01010	0.412664	-0.598221	0.453827	0.421636	0.037724	-1.40528	0.121157	1.01986	0.414113	-0.807059	0.0107133	-1.82692	cl07															Amino acid permease
Vitvi13g00766	0.941818	-0.0615349	0.124431	0.551741	0.208319	-0.562657	0.161957	0.613276	0.504011	-0.501122	0.0163299	-1.1144	cl07		0.373062	-0.65558	0.0615143	-1.44066	0.194792	-0.866296	0.186551	-0.785079	0.960128	-0.210715	0.429061	0.574364		Gamma-aminobutyric acid transporter
Vitvi12g00772	0.44857	0.320513	0.000980195	1.3432	0.0676256	0.75939	0.0160068	1.02269	0.54435	0.438877	0.112545	-0.58381	cl01		0.704212	-0.290196	0.983511	-0.0278602	0.598141	-0.344146	0.737892	0.262336	0.996557	-0.0539501	0.730696	-0.316286		Calcium exchanger 5
Vitvi18g00615	0.084538	0.755786	0.00032907	1.43325	0.00752011	1.11522	0.0536929	0.67746	0.586574	0.359434	0.335952	-0.318026	cl01		0.516935	0.177516	0.83857	0.0773392	0.286753	0.257199	0.762716	-0.100177	0.969917	0.0796821	0.602585	0.179859		Amino acid permease
Vitvi18g00129															0.0238327	-2.13117	0.861643	-0.324124	0.195893	-1.30678	0.0548963	1.80704	0.717963	0.824387	0.441968	-0.982657	cl02	LYS/HIS transporter 7 LHT7
Vitvi14g01625	0.765939	0.411743	0.0239129	-1.65548	0.731072	-0.436404	0.02722	-2.06722	0.710136	-0.848147	0.0894845	1.21907	cl15		0.916595	0.132433	0.716574	-0.362213	0.702368	-0.327949	0.580328	-0.494646	0.898012	-0.460382	0.978076	0.0342634		PQ-loop repeat / transmembrane
Vitvi11g01072	0.591665	-0.352637	0.00295194	-1.45674	0.866678	0.0544101	0.0211094	-1.1041	0.684902	0.407047	0.00787245	1.51115	cl04		0.778616	0.112359	0.219227	-0.380513	0.648967	-0.146463	0.0929698	-0.492872	0.805851	-0.258822	0.519164	0.23405		Potassium-sodium symporter HKT2
Vitvi02g01326	0.787128	-0.276343	0.558186	0.393406	0.048808	-1.50296	0.427305	0.669749	0.263769	-1.22662	0.0159057	-1.89636	cl07															Cation/hydrogen exchanger (CHX18)
Vitvi06g00738	0.613412	0.262127	0.00495234	1.33561	0.0986417	0.925862	0.0373176	1.07349	0.515338	0.663735	0.363213	-0.40975	cl01															Cation/hydrogen exchanger (CHX14)
Vitvi07g01334	0.393822	0.277843	0.000320812	1.3904	0.0820833	0.591461	0.00657086	1.11256	0.62968	0.313617	0.023926	-0.798944	cl01															Cation/hydrogen exchanger 28 (CHX28)
Vitvi06g00726	0.183683	0.458822	0.000203764	1.4085	0.0140424	0.868279	0.00883859	0.949678	0.491248	0.409457	0.0710333	-0.54022	cl01															Cation/hydrogen exchanger 24 (CHX24)
Vitvi04g01708	0.139138	0.561131	0.000231822	1.46226	0.0118926	0.966651	0.0142853	0.90113	0.522563	0.405521	0.114875	-0.49561	cl01		0.227261	1.39977	0.372992	1.11418	0.42113	0.875307	0.897944	-0.285592	0.955025	-0.524461	0.916759	-0.23887		Cation/hydrogen exchanger (CHX15)
Vitvi08g00790	0.364966	0.312608	0.000335491	1.48358	0.0133313	1.01131	0.00722105	1.17097	0.246627	0.698705	0.177881	-0.472266	cl01															Cation/hydrogen exchanger (CHX15)
Vitvi13g01707	0.222267	0.4519	0.000257083	1.6203	0.018553	0.969128	0.00866063	1.1684	0.467155	0.517228	0.0767651	-0.651167	cl01		0.762799	0.284824	0.811508	-0.218943	0.822431	-0.17468	0.517618	-0.503768	0.873716	-0.459505	0.971663	0.0442632		Cation/hydrogen exchanger 28 (CHX28)
Vitvi06g00739	0.111097	0.495515	9.15806e-05	1.63	0.0107497	0.832395	0.00536446	1.13449	0.551666	0.33688	0.0174334	-0.797608	cl01															Cation/hydrogen exchanger (CHX15)
Vitvi07g01335	0.55794	0.233992	0.000478513	1.63037	0.0547929	0.82799	0.00631202	1.39638	0.414113	0.593998	0.0559785	-0.802384	cl01															Cation/hydrogen exchanger 28 (CHX28)
Vitvi10g00751	0.200877	0.519703	0.000142704	1.69913	0.00555098	1.21252	0.00616841	1.17943	0.216832	0.692819	0.140282	-0.486612	cl01		0.26437	-0.93968	0.512185	-0.689324	0.951318	-0.0835466	0.803341	0.250356	0.714254	0.856133	0.613234	0.605777		Cation/hydrogen exchanger (CHX15)
Vitvi06g00985	0.180811	0.482737	9.15806e-05	1.75015	0.00465218	1.17	0.00483833	1.26741	0.19845	0.687268	0.0635715	-0.580145	cl01															Cation/hydrogen exchanger (CHX1)
Vitvi04g00439	0.25403	0.567826	0.000481682	1.76404	0.0136936	1.26997	0.015345	1.19621	0.373336	0.702139	0.242763	-0.494075	cl01		0.780717	-0.32825	0.480562	-0.724905	0.682437	-0.404534	0.727272	-0.396655	0.996557	-0.0762836	0.817098	0.320371		Boron transporter-like protein 4
Vitvi06g00737	0.0859186	0.663196	9.15806e-05	1.83504	0.00301129	1.43222	0.00616841	1.17184	0.194717	0.769022	0.208725	-0.402821	cl01															Cation/hydrogen exchanger (CHX15)
Vitvi05g00280	0.0995397	0.570704	7.75221e-05	1.96664	0.00280423	1.43736	0.00474007	1.39594	0.126416	0.866655	0.122311	-0.529284	cl01															Cation/hydrogen exchanger (CHX19)
Vitvi12g00099	0.200376	-0.560146	0.000804778	-1.35038	0.457951	-0.339502	0.0347173	-0.79023	0.757937	0.220644	0.0115893	1.01087	cl02		0.662014	0.138428	0.812626	-0.0898816	0.666617	-0.123731	0.430233	-0.228309	0.731182	-0.262158	0.949689	-0.0338491		Transparent testa 12 protein
Vitvi15g00934	0.199074	-0.660307	0.00531649	-1.12786	0.268902	-0.596289	0.206785	-0.467548	0.909947	0.0640175	0.10915	0.531566	cl02															Aluminum activated malate transporter 1
Vitvi10g01644	0.15859	-0.600726	0.00170666	-1.11428	0.638578	-0.207218	0.0981261	-0.513554	0.542925	0.393508	0.0143858	0.907062	cl04		0.341162	0.319513	0.713797	0.164339	0.74058	0.122575	0.713523	-0.155174	0.898431	-0.196939	0.957758	-0.0417647		MATE efflux family protein
Vitvi08g00092	0.121029	-0.662682	0.0021053	-1.04722	0.424399	-0.31904	0.18661	-0.38454	0.588493	0.343642	0.0270335	0.728182	cl04		0.753586	-0.101197	0.158961	-0.370323	0.650038	-0.118465	0.267523	-0.269126	0.996557	-0.0172672	0.40424	0.251859		MATE efflux family protein
Vitvi01g00513	0.97421	-0.0338303	0.370475	-0.461258	0.520427	-0.49142	0.524142	-0.427428	0.757937	-0.45759	0.990888	-0.0301618			0.0429779	1.09582	0.306832	0.589743	0.463477	0.359535	0.461366	-0.506074	0.583795	-0.736281	0.794611	-0.230208	cl14	Vacuolar iron transporter 1
Vitvi19g00713	0.0616812	-1.07214	0.613509	0.170027	0.719257	0.131363	0.00858217	1.24216	0.0682144	1.2035	0.999561	-0.0386639	cl30		0.147509	-0.693006	0.929016	-0.0852757	0.983436	-0.0260727	0.228036	0.607731	0.503765	0.666934	0.950428	0.059203		Oligopeptide transporter 1
Vitvi01g00370	0.550332	-0.229941	0.130101	0.516421	0.111219	-0.571061	0.0555295	0.746362	0.582526	-0.341121	0.0101329	-1.08748	cl07															MATE efflux family protein
Vitvi10g00265	0.108508	-1.66943	0.359101	0.840254	0.3535	1.25886	0.0160508	2.50968	0.0971972	2.92829	0.833372	0.418608	cl30															Oligopeptide transporter 1
Vitvi02g00671	0.0844901	0.532949	0.000317868	1.04317	0.00969275	0.759878	0.050099	0.510217	0.677239	0.226929	0.244505	-0.283288	cl01		0.983545	0.0332824	0.560769	0.638174	0.863984	-0.172383	0.570759	0.604891	0.979919	-0.205665	0.485856	-0.810557		AL-activated malate transporter 1
Vitvi08g00636	0.232679	0.397471	0.000956326	1.17394	0.0150029	0.932849	0.0324921	0.776468	0.396064	0.535378	0.504578	-0.24109	cl01															Aluminum activated malate transporter 1
Vitvi13g01735	0.968173	0.0461366	0.012539	1.49842	0.190573	0.88545	0.0322401	1.45228	0.466849	0.839313	0.365296	-0.612969	cl06		0.379123	-0.954639	0.90151	-0.237235	0.630072	-0.530488	0.540643	0.717404	0.955264	0.424151	0.851382	-0.293253		ferric reductase defective 3
Vitvi13g00176	0.265202	0.970725	0.0366379	1.57768	0.833474	0.0740768	0.576526	0.606959	0.603472	-0.896648	0.100916	-1.50361	cl03		0.866051	-0.453554	0.519524	-1.24911	0.864062	-0.364085	0.670933	-0.795558	0.997073	0.0894688	0.701648	0.885027		MATE efflux family protein
Vitvi07g02181	0.310374	0.4073	0.000205167	1.70348	0.0112143	1.09762	0.00615242	1.29618	0.268085	0.690319	0.0936685	-0.605858	cl01		0.0908592	-0.536394	0.727916	-0.165342	0.517983	-0.231476	0.277522	0.371052	0.758816	0.304918	0.924371	-0.0661343		HAK5 (High affinity K+ transporter 5)
Vitvi19g00712	0.349904	0.919972	0.0370554	1.83974	0.771272	0.317961	0.432103	0.919768	0.75458	-0.602011	0.124867	-1.52178	cl03															Oligopeptide transporter OPT1
Vitvi15g01057	0.252181	0.582496	0.000912113	1.85511	0.0424649	1.14195	0.0260769	1.27262	0.606425	0.559457	0.152778	-0.71316	cl01															MATE efflux family protein
Vitvi10g00496	0.279698	-0.762938	0.0378004	-1.13865	0.189059	-0.870286	0.597036	-0.375711	0.953694	-0.107349	0.704339	0.268362	cl02		0.00420164	1.10783	0.231797	0.450337	0.0254886	0.834342	0.100485	-0.65749	0.873716	-0.273486	0.42975	0.384005	cl04	DnaJ homolog, subfamily B, member 4
Vitvi03g00119	0.294322	-1.24534	0.638038	0.486275	0.130846	-1.70986	0.119054	1.73161	0.827114	-0.464527	0.0488822	-2.19614	cl17		0.576814	-0.501977	0.150647	-1.21162	0.223069	-0.897831	0.341014	-0.709644	0.901384	-0.395855	0.753806	0.31379		Co-chaperone-curved DNA binding protein A
Vitvi04g01466	0.67071	-0.172557	0.00685994	0.88295	0.751372	-0.15054	0.00882439	1.05551	0.968254	0.0220169	0.0104435	-1.03349	cl17		0.623584	-0.437297	0.339562	-0.784812	0.361271	-0.681881	0.706732	-0.347516	0.968059	-0.244584	0.936082	0.102932		DNAJ heat shock N-terminal domain-containing protein
Vitvi10g00638	0.893976	0.0449732	0.00149229	1.10124	0.177965	0.43173	0.00834947	1.05626	0.494323	0.386756	0.0597974	-0.669508	cl06		0.623584	0.198711	0.401089	0.345689	0.362758	0.334233	0.785992	0.146978	0.968099	0.135522	0.979791	-0.0114563		NLI interacting factor (NIF) family protein
Vitvi12g01901	0.0926891	0.7276	0.000109004	1.88689	0.00445704	1.35576	0.00788159	1.15929	0.316921	0.628161	0.125113	-0.531129	cl01															DnaJ homolog, subfamily B, member 13
Vitvi08g01291	0.431255	0.888233	0.0423466	2.34308	0.522488	0.745483	0.328706	1.45484	0.958781	-0.14275	0.238959	-1.59759	cl03															TTL1 (tetratricopetide-repeat thioredoxin-like 1)
Vitvi07g01120	0.0251239	0.96742	0.000688525	1.05025	0.0153459	0.738552	0.856571	0.082833	0.754328	-0.228867	0.348078	-0.3117	cl22		0.0934462	-0.908203	0.910772	-0.122816	0.137765	-0.837933	0.172181	0.785387	0.987059	0.0702696	0.311507	-0.715117		Nuclear transport factor 2 (NTF2)
Vitvi09g00266	0.154186	0.475684	0.000406593	1.21169	0.682898	0.148762	0.0243987	0.736007	0.518717	-0.326922	0.00554714	-1.06293	cl03															PAB6 (poly(A) binding protein 6)
Vitvi04g00365	0.654114	0.444956	0.0210788	-1.32474	0.871357	-0.26485	0.0184684	-1.7697	0.726578	-0.709806	0.0556586	1.05989	cl15		0.98976	0.0388699	0.978772	-0.0362084	0.556907	-0.439035	0.96903	-0.0750783	0.883558	-0.477905	0.706	-0.402826		ABC transporter G member 22
Vitvi13g00784	0.0379044	-1.33711	0.00688524	-1.12487	0.0728254	-0.892563	0.589392	0.212238	0.519399	0.444545	0.560365	0.232307	cl13		0.938527	-0.0378929	0.420201	-0.276952	0.936248	0.0333659	0.492524	-0.239059	0.982188	0.0712587	0.425188	0.310317		ABC transporter G member 22
Vitvi03g01834	0.990169	-0.00305681	0.613591	0.109754	0.733534	0.106883	0.715161	0.112811	0.868809	0.10994	0.987472	-0.00287099			0.0134578	1.17804	0.431777	0.384699	0.256309	0.472241	0.118967	-0.793344	0.49502	-0.705802	0.921251	0.087542	cl04	ABC transporter G member 7
Vitvi19g00429	0.282054	0.805064	0.11909	0.904684	0.332103	-0.57746	0.950109	0.0996202	0.188143	-1.38252	0.0277148	-1.48214	cl09															P-glycoprotein 18
Vitvi06g00242	0.298654	0.413705	0.00126025	1.26653	0.0777691	0.723775	0.0324921	0.852828	0.723429	0.31007	0.126564	-0.542758	cl01		0.592844	-0.373553	0.862216	-0.170032	0.956734	-0.0428119	0.804084	0.20352	0.903677	0.330741	0.918361	0.127221		ABC transporter G member 1
Vitvi06g00637	0.233685	0.579513	0.00180517	1.35536	0.0951588	0.752919	0.0695191	0.775842	0.867034	0.173406	0.140059	-0.602436	cl01		0.969407	0.0452194	0.850159	0.161894	0.803788	0.153627	0.881431	0.116674	0.983079	0.108408	0.999237	-0.00826691		ABC transporter G member 23
Vitvi10g00702	0.217625	0.484638	0.000566138	1.35949	0.0124181	1.03715	0.0223686	0.874854	0.390692	0.552515	0.344125	-0.322338	cl01		0.823842	0.156295	0.875262	0.125576	0.588095	0.293709	0.974067	-0.0307191	0.979919	0.137414	0.85039	0.168133		ABC transporter B member 14
Vitvi08g01013	0.265404	0.409885	0.000186722	1.59608	0.00610622	1.16671	0.00615242	1.1862	0.192566	0.756825	0.183157	-0.429373	cl01		0.427165	-0.66741	0.983511	0.0389125	0.96612	0.0519492	0.435966	0.706322	0.792435	0.719359	0.99362	0.0130367		ABC transporter G member 1
Vitvi19g00128															0.883587	-0.168247	0.211285	1.33331	0.135187	-1.04965	0.119646	1.50155	0.579529	-0.881405	0.0185499	-2.38296	cl06	ABC transporter G member 14
Vitvi08g01412	0.0764217	0.642777	0.00102282	1.02177	0.0356653	0.659196	0.236693	0.378989	0.992438	0.0164193	0.237111	-0.36257	cl01		0.106362	-0.98393	0.461749	-0.566514	0.132433	-0.918269	0.531232	0.417416	0.996418	0.0656612	0.652899	-0.351754		Regulator of the ATPase vacuolar RAV2
Vitvi19g01784	0.00780465	1.19287	0.000156515	1.45034	0.00664288	0.991983	0.481652	0.257471	0.738049	-0.200885	0.127818	-0.458355	cl03		0.886886	-0.0740325	0.94346	-0.0416201	0.984919	-0.0195268	0.961236	0.0324124	0.985258	0.0545057	0.962934	0.0220933		Ethylene responsive element binding factor 4
Vitvi18g00677	0.25433	-0.753136	0.00428248	-1.55802	0.185308	-0.919868	0.100192	-0.804883	0.963553	-0.166732	0.122951	0.638151	cl02		0.71262	-0.236392	0.760876	0.221229	0.898909	0.0671904	0.426499	0.457621	0.883298	0.303583	0.887255	-0.154038		Lateral organ boundaries protein 38
Vitvi07g01326	0.0939295	0.747066	0.00357078	1.06839	0.0981916	0.686229	0.473819	0.321321	0.913044	-0.0608367	0.275838	-0.382158	cl03		0.200395	-0.381978	0.996404	-0.00277242	0.190353	-0.397378	0.233459	0.379206	0.99788	-0.0153995	0.307948	-0.394605		Lateral organ boundaries domain gene 36
Vitvi10g01237	0.26453	0.875329	0.0132739	1.77493	0.112936	1.28211	0.293185	0.8996	0.837171	0.406777	0.596168	-0.492823	cl01		0.674862	0.213196	0.568423	0.295457	0.875872	-0.0785995	0.910265	0.0822607	0.863927	-0.291796	0.495893	-0.374056		Lateral organ boundaries domain protein 4 (LBD4)
Vitvi18g00463	0.202585	-0.876286	0.364786	0.517293	0.155604	-0.970717	0.0346006	1.39358	0.983365	-0.0944307	0.0293027	-1.48801	cl17		0.99521	0.00298712	0.356234	0.262737	0.700818	0.114815	0.348363	0.25975	0.947424	0.111827	0.681748	-0.147923		Basic helix-loop-helix (bHLH) family
Vitvi18g00567	0.215682	0.326139	0.000209613	1.1908	0.00628954	0.881261	0.0072943	0.864658	0.207375	0.555122	0.249874	-0.309536	cl01		0.819666	-0.149083	0.610506	0.308854	0.827543	0.141086	0.383184	0.457937	0.898012	0.29017	0.822238	-0.167767		Basic helix-loop-helix (bHLH) family
Vitvi10g01945	0.546927	0.220009	0.000707989	1.23736	0.94938	-0.00779371	0.00926996	1.01735	0.712878	-0.227803	0.00499218	-1.24516	cl09															Basic helix-loop-helix (bHLH) family
Vitvi17g00307	0.726538	0.354023	0.10494	1.25902	0.636405	0.38251	0.36745	0.904998	0.972341	0.0284873	0.409934	-0.876511			0.0263145	-0.770474	0.546111	0.305803	0.150949	-0.514181	0.00803923	1.07628	0.851773	0.256293	0.0713196	-0.819984	cl05	Basic helix-loop-helix (bHLH) family
Vitvi08g00820															0.0118933	-0.954501	0.487812	0.367599	0.100497	-0.634968	0.00330261	1.3221	0.774134	0.319534	0.0351263	-1.00257	cl05	Basic helix-loop-helix (bHLH) family
Vitvi12g00226	0.131088	0.416981	0.000367804	1.0286	0.0380177	0.563475	0.0271635	0.611623	0.837171	0.146494	0.0652045	-0.465129	cl01		0.911352	0.0897415	0.94918	0.0555738	0.638652	-0.258583	0.974426	-0.0341677	0.873163	-0.348325	0.663659	-0.314157		BZIP transcription factor
Vitvi18g01928	0.163131	0.616146	0.000800301	1.33549	0.0227742	0.93766	0.0559596	0.719339	0.665384	0.321515	0.263747	-0.397825	cl01		0.576814	-0.64649	0.961113	-0.0997511	0.878398	-0.231198	0.653177	0.546739	0.937481	0.415292	0.960231	-0.131447		BZIP transcription factor
Vitvi03g00037	0.0948533	0.476747	0.000163107	1.17974	0.00845104	0.779273	0.0135157	0.702993	0.541769	0.302527	0.103441	-0.400467	cl01		0.488251	-0.363089	0.557036	-0.339512	0.163732	-0.622527	0.982571	0.0235775	0.895491	-0.259438	0.641501	-0.283016		GATA transcription factor 12
Vitvi15g01472	0.083068	0.394484	7.73143e-05	1.0264	0.0202326	0.457066	0.00552362	0.631919	0.892887	0.0625815	0.0072049	-0.569338	cl01		0.407448	-0.349163	0.724323	-0.195071	0.62305	-0.207482	0.772832	0.154092	0.964782	0.14168	0.983109	-0.0124115		Zinc finger (C2H2 type) family
Vitvi18g00708	0.633652	0.318989	0.0385716	1.11219	0.872147	-0.1088	0.21165	0.7932	0.717437	-0.427789	0.0480323	-1.22099	cl09		0.124705	-0.796658	0.656575	-0.32596	0.538426	-0.352779	0.399337	0.470698	0.810055	0.443879	0.972678	-0.026819		Zinc finger protein 4
Vitvi18g00675	0.286291	0.761543	0.0281385	1.31172	0.193272	0.879898	0.473719	0.550173	0.941528	0.118355	0.611151	-0.431818	cl01		0.930044	0.124877	0.545744	-0.535097	0.217027	-0.859629	0.437032	-0.659974	0.51998	-0.984506	0.751115	-0.324533		Salt tolerance zinc finger
Vitvi08g01600	0.0521778	0.676108	0.000114074	1.39463	0.00465218	0.993334	0.0181686	0.718526	0.583845	0.317226	0.12346	-0.4013	cl01		0.850085	-0.204531	0.797209	0.275621	0.754019	0.279699	0.584758	0.480152	0.881946	0.48423	0.99787	0.00407752		Zinc finger (C2H2 type) family
Vitvi15g00644	0.0747654	0.612762	8.65563e-05	1.45225	0.00510843	0.925062	0.0072943	0.839485	0.520125	0.312299	0.0428757	-0.527186	cl01		0.953485	-0.0852278	0.705457	0.546511	0.940751	0.109337	0.613388	0.631739	0.983079	0.194565	0.797291	-0.437174		Zinc finger (C2H2 type) family
Vitvi17g00747	0.0957683	0.595328	8.3198e-05	1.59042	0.00301129	1.1873	0.00576917	0.99509	0.201417	0.591977	0.132722	-0.403113	cl01		0.773435	-0.216343	0.752372	0.253788	0.803019	0.16585	0.472136	0.47013	0.872117	0.382192	0.948357	-0.087938		Zinc finger protein 5
Vitvi13g00694	0.0616812	0.602477	5.37937e-05	1.73957	0.00239315	1.07568	0.00304477	1.13709	0.238781	0.473198	0.0151112	-0.66389	cl01		0.22829	-0.680012	0.15283	-0.92994	0.090483	-0.943808	0.714647	-0.249928	0.923867	-0.263796	0.990714	-0.0138678		Zinc finger (C2H2 type) family
Vitvi03g00230	0.188744	0.739552	0.00149111	1.94412	0.0892072	1.03928	0.0567945	1.20457	0.880993	0.299723	0.113935	-0.904844	cl01															Zinc finger (C2H2 type) family
Vitvi04g02200	0.0511623	1.43323	9.35107e-05	3.20817	0.00521922	1.91519	0.00989275	1.77494	0.680999	0.481961	0.0342754	-1.29298	cl01		0.36536	-1.01504	0.863551	0.36461	0.879719	-0.234876	0.260537	1.37965	0.852751	0.780164	0.761481	-0.599486		Zinc finger (C2H2 type) family
Vitvi10g02354	0.144212	-0.89064	0.0325344	-0.944245	0.0304589	-1.17395	0.934715	-0.0536052	0.731693	-0.283311	0.565611	-0.229705	cl11		0.663508	-0.253111	0.306989	-0.517263	0.084046	-0.77016	0.613369	-0.264152	0.638441	-0.517049	0.684075	-0.252897		ZFWD1 (zinc finger WD40 repeat protein 1)
Vitvi04g00047	0.678109	-0.115843	0.0464079	0.401168	0.0105334	-0.65899	0.0322051	0.517012	0.114344	-0.543146	0.0017896	-1.06016	cl07		0.166225	-0.635041	0.0986731	-0.878315	0.163994	-0.631842	0.652192	-0.243274	0.999864	0.00319877	0.701928	0.246473		Zinc finger (CCCH-type) family protein
Vitvi14g01114	0.363417	-0.607138	0.212612	0.71573	0.674798	-0.292758	0.0483135	1.32287	0.823985	0.31438	0.121247	-1.00849	cl17		0.639682	-0.390022	0.533892	0.569285	0.925899	0.0941315	0.21533	0.959307	0.872468	0.484153	0.66258	-0.475154		Zinc finger (CCCH-type) family protein
Vitvi13g00058	0.215153	0.67169	0.0358849	0.867902	0.0461289	1.03268	0.738068	0.196212	0.723314	0.360995	0.766463	0.164783	cl16		0.6617	-0.162608	0.568076	-0.210293	0.53005	-0.198783	0.924399	-0.0476847	0.995261	-0.0361749	0.983939	0.0115098		Cys-3-His zinc finger protein
Vitvi01g00347	0.815828	0.170429	0.0511169	1.1684	0.193405	-0.773118	0.161523	0.997974	0.322602	-0.943547	0.00993679	-1.94152	cl07															Zinc finger (CCCH-type) family protein
Vitvi07g01864	0.0616812	0.930634	0.00116437	1.29377	0.0288688	0.932149	0.393008	0.363141	0.980879	0.00151475	0.324577	-0.361626	cl01															Zinc finger (CCCH-type) family protein
Vitvi09g00519	0.868231	-0.0934039	0.0414843	1.03811	0.310255	0.642674	0.0511385	1.13151	0.481705	0.736078	0.522302	-0.395433	cl06															Tesmin/TSO1-like CXC domain-containing
Vitvi07g01889	0.189432	0.456354	0.000734589	1.10674	0.04168	0.673823	0.0385326	0.650383	0.746124	0.217469	0.133746	-0.432915	cl01		0.872603	0.0856392	0.987654	0.0109033	0.815895	0.0965209	0.891577	-0.0747359	0.996921	0.0108817	0.88918	0.0856176		Protein phosphatase 2C DBP
Vitvi11g00591	0.0713927	0.902412	0.000442124	1.59745	0.0424649	0.845522	0.0938818	0.695042	0.954243	-0.0568897	0.0633898	-0.751931	cl01		0.930289	-0.0621172	0.971296	-0.0304132	0.860991	-0.0875699	0.970438	0.031704	0.996557	-0.0254527	0.943413	-0.0571567		Protein phosphatase 2C DBP
Vitvi06g00024	0.0511623	-0.847655	7.73143e-05	-1.73846	0.0504143	-0.679282	0.00615242	-0.890803	0.772904	0.168373	0.00426424	1.05918	cl02		0.779592	0.243115	0.853071	-0.185592	0.493518	-0.423502	0.566198	-0.428707	0.702586	-0.666616	0.799155	-0.23791		MYR1 (MYB-related protein 1)
Vitvi03g01303	0.617996	-0.31079	0.00202773	-1.59095	0.522457	-0.414329	0.0149969	-1.28016	0.968254	-0.103538	0.0194889	1.17662	cl02		0.692041	-0.22475	0.774259	0.194605	0.990713	-0.00955704	0.422977	0.419355	0.928491	0.215193	0.786635	-0.204162		Myb family
Vitvi02g00370	0.295933	-0.759287	0.0396011	-1.10456	0.549311	-0.44779	0.553104	-0.34527	0.835909	0.311497	0.239912	0.656768	cl04		0.0475779	0.395056	0.130767	0.362151	0.0123197	0.554011	0.922389	-0.032905	0.855125	0.158954	0.495893	0.191859		Scarecrow transcription factor 29 (SCL29)
Vitvi13g01865	0.0702564	0.97235	0.000796044	1.62667	0.0241616	1.09915	0.188097	0.654319	0.948463	0.126799	0.255642	-0.52752	cl01															Scarecrow transcription factor 14 (SCL14)
Vitvi16g01354	0.185577	0.706234	0.0161894	1.07391	0.273633	0.491602	0.545903	0.367676	0.88666	-0.214632	0.294666	-0.582309	cl03		0.538891	0.128926	0.524059	0.141598	0.130415	0.276223	0.972624	0.0126714	0.839691	0.147297	0.597599	0.134626		Growth-regulating factor 7
Vitvi18g00623	0.0844901	0.532159	0.000118467	1.3797	0.00545271	0.931259	0.00945233	0.847539	0.438631	0.3991	0.104657	-0.448439	cl01		0.563627	-0.134194	0.927516	-0.0327611	0.610046	0.10978	0.692008	0.101433	0.627021	0.243974	0.608169	0.142541		Growth-regulating factor 1
Vitvi17g00216	0.89186	-0.0661705	0.000247101	-1.51511	0.889434	-0.120536	0.00350197	-1.44894	0.998927	-0.0543657	0.00314253	1.39458	cl05		0.520586	0.194736	0.502013	0.22091	0.455914	0.208388	0.96603	0.0261735	0.997556	0.0136516	0.983109	-0.0125218		Wuschel related homeobox 1
Vitvi10g01773	0.724138	0.366239	0.214632	0.972321	0.25046	-1.01188	0.593169	0.606082	0.335989	-1.37812	0.035277	-1.9842	cl09		0.150578	-1.53073	0.44671	-1.02072	0.441549	-0.891888	0.639651	0.510004	0.872468	0.63884	0.956974	0.128835		Homeobox-leucine zipper protein HB52
Vitvi01g00412	0.330365	0.524552	0.00985483	1.33253	0.238119	0.697955	0.173461	0.807974	0.944741	0.173404	0.242148	-0.63457	cl01		0.528645	-0.579409	0.618864	-0.517499	0.675247	-0.389839	0.966408	0.0619098	0.982188	0.18957	0.937059	0.12766		Homeobox-leucine zipper protein 17 (HB-17)
Vitvi10g01549	0.171696	0.553543	0.0472684	-0.529625	0.711122	-0.149657	0.00680764	-1.08317	0.216081	-0.7032	0.188262	0.379969	cl15		0.61275	-0.136553	0.869902	0.0594984	0.717573	-0.0936034	0.443103	0.196052	0.985258	0.0429499	0.627113	-0.153102		High mobility group B 6
Vitvi04g00092	0.202681	-1.4618	0.0253229	-1.97545	0.151289	-1.51955	0.649776	-0.513643	0.984845	-0.0577444	0.671184	0.455899	cl02		0.0146385	1.30183	0.517373	0.377716	0.0572739	0.998275	0.111835	-0.924109	0.919831	-0.30355	0.374649	0.62056	cl04	Heat shock transcription factor A6B
Vitvi07g00078	0.428196	-1.57729	0.192844	-1.90883	0.450671	-1.49465	0.873506	-0.331547	0.981201	0.0826377	0.812448	0.414184			0.0365437	1.06848	0.449092	0.416552	0.192459	0.635969	0.267523	-0.651924	0.844457	-0.432507	0.796255	0.219418	cl04	Heat shock transcription factor A6B
Vitvi16g00120	0.0957683	0.820564	0.000257083	2.1644	0.00452971	1.91349	0.0186039	1.34383	0.242213	1.09292	0.605349	-0.250912	cl06															Transcription factor jumonji (jmj)
Vitvi02g00368	0.259985	0.519293	0.00364484	1.1799	0.160026	0.624228	0.111943	0.660609	0.936717	0.104934	0.158204	-0.555674	cl01															LIM domain containing protein
Vitvi15g01171	0.257629	0.468161	0.00138867	1.21809	0.0829418	0.682776	0.0472949	0.749931	0.794708	0.214616	0.127802	-0.535315	cl01															LIM domain containing protein
Vitvi03g00666	0.412871	0.3657	0.0011011	1.34778	0.038091	0.884698	0.0201609	0.982079	0.468726	0.518998	0.217509	-0.463081	cl01		0.0278145	-1.05922	0.861615	-0.157908	0.349446	-0.488355	0.0707513	0.901316	0.583795	0.570869	0.647731	-0.330447	cl02	LIM domain protein WLIM1
Vitvi18g02133	0.706419	0.132508	0.352314	0.226276	0.818033	-0.0947696	0.813121	0.0937678	0.726578	-0.227278	0.278151	-0.321045			0.511922	0.244177	0.00524107	1.13686	0.842242	-0.0818883	0.0139239	0.892679	0.750389	-0.326065	0.0036899	-1.21874	cl14	MADS-box protein SEEDSTICK
Vitvi05g01726	0.67637	0.25441	0.0420747	1.05154	0.181068	0.826335	0.20038	0.797126	0.626358	0.571925	0.796983	-0.225201	cl01															MADS-box agamous-like 80
Vitvi08g01935	0.850612	-0.145397	0.0199943	1.29543	0.450977	0.502049	0.0277797	1.44083	0.572121	0.647445	0.187291	-0.79338	cl06															MADS-box agamous-like 15
Vitvi07g01792	0.170321	0.57965	0.000554532	1.45302	0.0261122	0.936894	0.0297343	0.873373	0.657323	0.357244	0.14995	-0.51613	cl01															MADS-box agamous-like 66
Vitvi02g01019	0.109616	-2.32819	0.00600761	-2.97815	0.0315376	-2.76592	0.434711	-0.649958	0.823985	-0.437733	0.807468	0.212226	cl14															Myb VvMYBA1
Vitvi02g00195	0.550955	-0.790472	0.0109757	-2.39086	0.556911	-0.841067	0.0689581	-1.60039	0.992741	-0.050595	0.0623598	1.5498	cl02		0.0522384	0.565801	0.233729	0.391099	0.253429	0.327136	0.656633	-0.174701	0.851773	-0.238664	0.917014	-0.0639631		MYB Domain protein 6
Vitvi02g01015	0.517446	-0.608587	0.0172094	-1.66623	0.176216	-1.21043	0.133474	-1.05764	0.72725	-0.601845	0.457168	0.455799	cl05															Myb domain protein 113
Vitvi11g00099	0.779512	-0.159261	0.00143948	-1.49018	0.627064	0.241046	0.00910937	-1.33092	0.650481	0.400307	0.00499218	1.73123	cl08		0.695157	0.119022	0.957287	-0.0241546	0.687556	0.109775	0.626765	-0.143177	0.996921	-0.00924701	0.71045	0.13393		Myb domain protein 13
Vitvi17g00232	0.586057	-0.342438	0.00477206	-1.40842	0.845982	-0.193712	0.0350977	-1.06598	0.880035	0.148726	0.019154	1.21471	cl02		0.643236	0.134054	0.896807	0.0517532	0.863422	-0.0528374	0.804242	-0.0823004	0.842005	-0.186891	0.784221	-0.104591		Myb domain protein 6
Vitvi15g00938	0.416699	-0.338442	0.00106953	-1.29118	0.904404	-0.0750196	0.0179584	-0.952734	0.72493	0.263422	0.00706234	1.21616	cl04		0.0146385	0.48442	0.633315	0.122542	0.115423	0.314236	0.0864793	-0.361878	0.823901	-0.170184	0.477516	0.191695		MYBPA1 protein [Vitis vinifera]
Vitvi14g00612	0.996625	0.00151849	0.00430113	-1.18496	0.917544	-0.060353	0.0123999	-1.18648	0.966583	-0.0618715	0.0160815	1.12461	cl05		0.576043	-0.468909	0.739918	0.363594	0.944539	-0.0819928	0.305254	0.832503	0.90178	0.386916	0.710525	-0.445586		Myb domain protein 102
Vitvi04g00155	0.680558	-0.160047	0.00126987	-1.09103	0.587451	-0.227254	0.0103052	-0.930986	0.970284	-0.0672061	0.0125529	0.86378	cl02		0.311106	0.224811	0.124298	0.403906	0.479234	0.151414	0.497109	0.179095	0.969917	-0.0733974	0.403201	-0.252492		Myb domain protein 4
Vitvi04g01697	0.841878	0.142763	0.300631	0.423324	0.236188	0.72979	0.599324	0.280561	0.597518	0.587026	0.688246	0.306465			0.63581	-0.288396	0.173763	0.951076	0.70125	0.224027	0.0421483	1.23947	0.731464	0.512423	0.387471	-0.727049	cl14	Myb domain protein 52
Vitvi13g00076	0.60958	0.218679	0.00202094	1.33075	0.852016	0.0858797	0.0169663	1.11207	0.886833	-0.132799	0.0104137	-1.24487	cl03															Myb domain protein 77
Vitvi15g00594	0.329362	0.327662	0.000369504	1.479	0.355554	0.329884	0.00846899	1.15134	0.980414	0.00222166	0.00787245	-1.14912	cl01															Myb duo pollen 1
Vitvi16g00098															0.962272	0.0522541	0.338696	0.594706	0.18599	-0.606053	0.367688	0.542452	0.506772	-0.658307	0.0420326	-1.20076	cl14	Myb domain protein 9
Vitvi15g01543	0.554854	-0.516741	0.0207895	-1.44474	0.394003	-0.685689	0.143096	-0.927996	0.930639	-0.168947	0.215755	0.759049	cl02		0.0828177	0.983396	0.931925	-0.0730707	0.236329	0.640396	0.0802152	-1.05647	0.912575	-0.343	0.297385	0.713466		NAC transcription factor-like 9 NTL9
Vitvi17g01227	0.412748	0.391009	0.628332	-0.1581	0.0424649	0.968731	0.180318	-0.549109	0.456975	0.577723	0.0160815	1.12683	cl12		0.687776	-0.268754	0.924234	0.0914853	0.693362	-0.230302	0.574885	0.360239	0.996921	0.0384521	0.66941	-0.321787		NAC domain containing protein 57
Vitvi07g00619	0.953253	0.036682	0.584562	-0.146136	0.991955	0.0385175	0.627168	-0.182818	0.982493	0.0018355	0.669677	0.184654			0.658452	-0.359157	0.712782	-0.352166	0.0263716	-1.43033	0.984165	0.00699124	0.224019	-1.07117	0.108704	-1.07816	cl01	NAC domain-containing protein 74
Vitvi08g01426	0.154125	1.0795	0.225495	0.610166	0.0426851	1.60471	0.502955	-0.469336	0.768751	0.525204	0.164735	0.994539	cl21		0.350163	0.812162	0.679766	0.427006	0.268419	0.956826	0.746021	-0.385156	0.992599	0.144664	0.71045	0.52982		NAC domain containing protein 90
Vitvi06g00305	0.205591	0.835009	0.0146836	1.35074	0.886285	0.10011	0.457265	0.515733	0.498016	-0.7349	0.0437787	-1.25063	cl03															NAC domain containing protein 2
Vitvi06g01515	0.0787335	1.65049	0.00693065	1.84789	0.0264135	1.97989	0.849065	0.197409	0.911035	0.32941	0.970308	0.132001	cl16		0.999011	-0.0114244	0.656575	-0.418027	0.988888	-0.00688154	0.643118	-0.406602	0.99788	0.00454283	0.717248	0.411145		NAC domain containing protein 90
Vitvi06g01639	0.111542	2.30934	0.0332451	2.15307	0.617154	0.611898	0.933394	-0.156267	0.423712	-1.69744	0.169116	-1.54117	cl22															NAC domain containing protein 47
Vitvi04g01828	0.969618	0.0487943	0.00342264	-1.88383	0.91645	0.040411	0.00968091	-1.93262	0.980879	-0.00838325	0.00932271	1.92424	cl23		0.974723	-0.0206116	0.800563	0.125879	0.641215	0.175338	0.747972	0.146491	0.901384	0.195949	0.947854	0.0494585		ELM2 domain-containing protein
Vitvi06g00662	0.932153	0.0691881	0.261891	-0.426462	0.0233158	-1.07992	0.300165	-0.49565	0.0985305	-1.14911	0.0764848	-0.653455	cl20		0.856738	0.171792	0.83457	0.200833	0.983378	-0.0148935	0.977072	0.029041	0.969935	-0.186686	0.829911	-0.215727		PHD finger transcription factor
Vitvi01g00111															0.10606	-1.55665	0.746662	-0.487995	0.0401825	-1.98126	0.279599	1.06866	0.899538	-0.424612	0.15124	-1.49327	cl01	PLATZ transcription factor
Vitvi16g01402	0.887517	0.170505	0.110889	1.09376	0.0162955	-1.61149	0.258506	0.923255	0.0742573	-1.782	0.00481492	-2.70525	cl07															RWP-RK domain-containing protein
Vitvi17g00029	0.273086	0.860979	0.0229963	1.59237	0.428662	0.664216	0.4292	0.731388	0.889688	-0.196764	0.223953	-0.928151	cl03		0.756004	-0.26816	0.939584	-0.0939865	0.944063	-0.0597477	0.852665	0.174173	0.969917	0.208412	0.986489	0.0342388		GT2-like trihelix DNA-binding protein
Vitvi18g00976	0.147633	0.441619	0.000244831	1.1575	0.013438	0.752048	0.0148269	0.715877	0.540989	0.310429	0.110232	-0.405448	cl01		0.574865	-0.113163	0.722903	-0.0860258	0.980241	-0.00540707	0.918429	0.0271375	0.895491	0.107756	0.777168	0.0806188		TUBBY like protein 6 TLP6
Vitvi12g00388	0.80769	-0.0688362	0.192253	-0.226908	0.0210097	-0.571182	0.477599	-0.158072	0.164844	-0.502346	0.102919	-0.344274			0.0475779	-0.854879	0.365291	-0.476035	0.0122994	-1.17032	0.413412	0.378844	0.834909	-0.315439	0.143938	-0.694282	cl01	WRKY DNA-binding protein 6
Vitvi12g01676	0.876716	-0.102232	0.188842	0.540664	0.0354341	1.44753	0.193172	0.642896	0.123355	1.54976	0.164972	0.906864	cl30		0.555417	-0.553775	0.630352	0.574769	0.966368	-0.0503303	0.226343	1.12854	0.895491	0.503444	0.632697	-0.625099		WRKY DNA-binding protein 9
Vitvi07g01847	0.127659	0.856805	0.0130463	1.06858	0.235641	0.489113	0.726633	0.211771	0.786879	-0.367692	0.293704	-0.579463	cl03		0.43775	-0.712177	0.397534	-0.822724	0.633125	-0.472038	0.934903	-0.110546	0.968099	0.24014	0.770637	0.350686		WRKY DNA-binding protein 51
Vitvi19g00927	0.0616661	0.555932	9.15806e-05	1.14879	0.012344	0.610226	0.0122838	0.59286	0.929127	0.0542944	0.0169804	-0.538565	cl01		0.945628	0.0238387	0.759028	0.0924725	0.428017	0.174261	0.828789	0.0686338	0.873716	0.150422	0.824004	0.0817882		WRKY DNA-binding protein 2
Vitvi12g00048	0.269676	0.767638	0.025272	1.36527	0.540724	0.289686	0.461461	0.597632	0.800381	-0.477952	0.162739	-1.07558	cl03		0.645027	-0.112089	0.0725568	-0.407213	0.0190521	-0.473409	0.134789	-0.295124	0.192166	-0.36132	0.824996	-0.066196		WRKY DNA-binding protein 71
Vitvi02g00114	0.12045	1.51911	0.0105704	2.09563	0.127826	1.21619	0.612274	0.576515	0.922015	-0.302926	0.405693	-0.879441	cl03		0.96563	0.0631713	0.944553	0.102764	0.988975	0.0119702	0.982948	0.0395929	0.996921	-0.051201	0.960331	-0.090794		WRKY DNA-binding protein 53
Vitvi08g00100	0.675956	-0.424711	0.0124238	-1.75996	0.166063	-1.27902	0.0598065	-1.33525	0.587402	-0.854309	0.348219	0.480945	cl05		0.185498	-0.658912	0.365624	-0.518146	0.0673518	-0.882082	0.837552	0.140767	0.914057	-0.22317	0.543336	-0.363936		Mini zinc finger 2 MIF2
Vitvi01g01013	0.112361	0.982476	0.00348823	1.63688	0.161596	0.710173	0.324081	0.654407	0.859743	-0.272303	0.135829	-0.92671	cl03		0.771849	0.345429	0.504766	0.76235	0.822194	0.249529	0.75872	0.416922	0.995527	-0.0958996	0.729793	-0.512821		Zinc finger homeobox 30
Vitvi05g00823	0.0924451	0.475297	0.000109004	1.15349	0.0324	0.515322	0.00866063	0.678195	0.949991	0.0400248	0.0104025	-0.63817	cl01		0.926982	0.0342979	0.790381	0.104669	0.654957	0.129791	0.87786	0.0703708	0.964919	0.0954931	0.960331	0.0251223		CCT motif constans-like
Vitvi09g01361	0.046997	0.82369	0.000132205	1.44839	0.00445704	1.08129	0.0391108	0.624703	0.668682	0.257601	0.194609	-0.367102	cl01		0.630131	0.301766	0.802383	-0.190195	0.71356	0.217828	0.394077	-0.49196	0.989797	-0.0839379	0.56351	0.408022		Zinc finger (B-box type)
Vitvi07g02659	0.646136	-0.432701	0.0170437	-1.55586	0.296718	-0.84613	0.0937128	-1.12316	0.794443	-0.413429	0.263382	0.709733	cl05															Zinc finger (C3HC4-type ring finger)
Vitvi09g01233	0.185769	0.829281	0.407291	-0.307587	0.452156	0.379368	0.0341892	-1.13687	0.734183	-0.449913	0.122951	0.686955	cl23		0.716739	0.129049	0.885595	0.0642705	0.512036	0.187037	0.882761	-0.0647789	0.983079	0.0579873	0.780596	0.122766		Zinc finger (C3HC4-type ring finger)
Vitvi18g00180	0.282069	0.491963	0.0106944	1.03802	0.18716	0.595176	0.238393	0.546058	0.936513	0.103213	0.340879	-0.442845	cl01															Zinc finger (C3HC4-type ring finger)
Vitvi07g02789	0.0844901	0.492159	0.000200357	1.0522	0.0286236	0.559438	0.0243987	0.560037	0.936717	0.0672794	0.0348305	-0.492758	cl01		0.965507	0.0173995	0.960006	0.0272539	0.860834	0.0646925	0.99577	0.00985442	0.990824	0.047293	0.951503	0.0374386		Zinc finger (C3HC4-type ring finger)
Vitvi08g01232	0.0957683	0.59665	0.000258854	1.22054	0.0188571	0.741286	0.0330984	0.623888	0.823451	0.144636	0.0784389	-0.479252	cl01		0.99417	-0.00635654	0.937596	-0.0440902	0.595337	-0.171969	0.942937	-0.0377336	0.903294	-0.165612	0.787301	-0.127879		Ring-H2 finger C2A
Vitvi02g00714	0.208537	0.448848	0.000299449	1.36549	0.0118783	0.948086	0.0120567	0.916639	0.391718	0.499237	0.173474	-0.417401	cl01		0.331742	-0.477811	0.954307	0.0597555	0.982479	-0.02346	0.306018	0.537566	0.761813	0.454351	0.946732	-0.0832156		Zinc finger (C3HC4-type ring finger)
Vitvi03g00606	0.0326599	0.663847	5.9809e-05	1.39518	0.00117638	1.09483	0.00552362	0.73133	0.19845	0.430983	0.123029	-0.300346	cl01		0.935804	-0.0333055	0.911735	0.0465388	0.936249	0.0260639	0.817438	0.0798443	0.980124	0.0593694	0.970682	-0.0204749		Zinc finger (C3HC4-type ring finger)
Vitvi14g01614	0.095351	0.566803	0.000134509	1.41211	0.0383286	0.63113	0.0104513	0.845304	0.953496	0.064327	0.0135856	-0.780977	cl01		0.76262	0.146312	0.968604	0.0270591	0.976583	-0.0213346	0.819031	-0.119253	0.940464	-0.167647	0.953103	-0.0483936		Zinc finger (C3HC4-type ring finger)
Vitvi11g00587	0.449214	0.258901	0.00022342	1.62828	0.0707853	0.655724	0.00536446	1.36938	0.540439	0.396824	0.0160898	-0.972558	cl01		0.61275	-1.29282	0.195859	-2.73434	0.559112	-1.26034	0.359851	-1.44152	0.999071	0.0324785	0.458684	1.474		Zinc finger (C3HC4-type ring finger)
Vitvi08g00901	0.520398	0.295325	0.00277134	1.34955	0.0499113	1.01288	0.0290132	1.05423	0.417629	0.717559	0.418562	-0.336668	cl01															Zinc finger (DHHC type)
Vitvi12g00368	0.246514	0.573924	0.000991469	1.85448	0.0955176	0.910877	0.0277652	1.28055	0.812518	0.336953	0.070897	-0.9436	cl01															Zinc finger (DHHC type)
Vitvi05g01893	0.665996	0.187976	0.571082	0.165949	0.352314	-0.392648	0.978816	-0.022027	0.390015	-0.580624	0.124573	-0.558597			0.194518	-0.540443	0.27909	-0.515605	0.00722947	-1.1965	0.965439	0.024838	0.259742	-0.656057	0.121863	-0.680895	cl01	GCN5 N-acetyltransferase (GNAT)
Vitvi11g00337	0.829617	-0.119656	0.773263	0.155563	0.248879	-0.558898	0.633199	0.275218	0.620699	-0.439242	0.121539	-0.714461			0.0134578	-0.826462	0.227653	0.54941	0.884015	0.0813805	0.00125581	1.37587	0.0282575	0.907843	0.374342	-0.46803	cl05	Ovate family protein 8 OFP8
Vitvi08g01392	0.0713927	1.00047	0.0143188	0.914713	0.0287199	1.07741	0.884999	-0.0857554	0.974209	0.076942	0.807422	0.162697	cl25		0.747929	-0.164446	0.99192	0.00794842	0.959114	-0.024142	0.738455	0.172394	0.964554	0.140304	0.966072	-0.0320904		Ovate family protein 13 OFP13
Vitvi10g00632	0.760904	0.168099	0.00702745	1.24735	0.604802	0.288305	0.0350489	1.07925	0.941686	0.120206	0.0513751	-0.959047	cl01		0.822241	0.209681	0.804373	0.242229	0.893155	-0.107717	0.985327	0.0325481	0.923867	-0.317398	0.720015	-0.349946		Ovate family protein 5 OFP5
Vitvi07g01429	0.636479	0.215595	0.00259376	1.34306	0.0820923	0.850148	0.019745	1.12747	0.461811	0.634552	0.238826	-0.492913	cl01															EMB1674 (embryo defective 1674) kinase interacting family protein
Vitvi18g00525	0.133111	0.566643	0.000198192	1.45938	0.0103488	0.950197	0.0125413	0.89274	0.52174	0.383553	0.0946616	-0.509187	cl01		0.676575	-0.523969	0.93767	0.164099	0.99708	-0.0294864	0.587724	0.688068	0.919831	0.494483	0.944933	-0.193585		EMB1674 (embryo defective 1674) kinase interacting family protein
Vitvi02g01277	0.463843	0.587052	0.14267	-0.686569	0.627601	-0.360153	0.0485881	-1.27362	0.447602	-0.947205	0.5276	0.326415	cl15		0.879882	-0.0766905	0.64429	0.19331	0.991144	-0.000816505	0.472007	0.270001	0.983079	0.075874	0.671486	-0.194127		SWIB complex BAF60b domain-containing protein
Vitvi07g00134	0.819758	0.175444	0.0376533	-0.940836	0.30291	-0.657521	0.0397076	-1.11628	0.434838	-0.832965	0.477435	0.283314	cl05		0.990282	0.00671411	0.793913	0.133971	0.905379	-0.0538436	0.796376	0.127257	0.986151	-0.0605577	0.719526	-0.187815		ARMADILLO BTB Arabidopsis protein 1 ABAP1
Vitvi19g01528	0.88835	0.135641	0.0366897	1.27796	0.561139	0.488396	0.0996249	1.14232	0.848597	0.352755	0.228653	-0.789565	cl01		0.699487	-0.269429	0.983179	-0.0211741	0.828658	-0.151768	0.735012	0.248255	0.983079	0.117661	0.90905	-0.130594		BTB/POZ domain-containing protein
Vitvi09g00634	0.701611	-0.71715	0.00543666	-3.54201	0.108847	-2.43006	0.0224136	-2.82486	0.459518	-1.71291	0.176132	1.11195	cl05															Glycosyl hydrolase family 28 protein
Vitvi10g02109	0.295218	-2.20598	0.0283178	-3.44005	0.135444	-3.01524	0.274306	-1.23407	0.79131	-0.809259	0.617742	0.424812	cl14		0.00198047	-0.755498	0.618625	-0.148257	0.0758697	-0.411744	0.00910078	0.60724	0.356551	0.343754	0.374356	-0.263486		Unknown
Vitvi15g01436	0.768837	0.537017	0.0018819	-3.37699	0.192613	-1.68438	0.00615242	-3.914	0.304526	-2.2214	0.0347448	1.69261	cl05															No hit
Vitvi16g01824	0.0616812	-3.20291	0.00576865	-3.18786	0.023197	-3.14805	0.99418	0.0150476	0.975042	0.054854	0.935084	0.0398064	cl13		0.873184	-0.25564	0.303984	-1.18317	0.428017	-0.857324	0.415983	-0.927529	0.901384	-0.601684	0.823921	0.325844		No hit
Vitvi01g01708	0.430636	-1.65604	0.0453788	-3.14459	0.288227	-2.07841	0.323377	-1.48856	0.917563	-0.422377	0.471487	1.06618	cl02		0.0357252	1.67732	0.241233	0.930634	0.084169	1.31902	0.471297	-0.746684	0.956681	-0.358297	0.77216	0.388387	cl04	BCL-2-associated athanogene 5
Vitvi01g02014	0.609026	-0.871107	0.00906574	-3.10471	0.500715	-1.10008	0.0447508	-2.2336	0.960064	-0.22897	0.0561547	2.00463	cl02		0.99712	0.0354883	0.125815	-2.35886	0.340294	-1.32181	0.0851431	-2.39435	0.77302	-1.3573	0.471764	1.03705		no hit
Vitvi03g00689	0.166328	-1.16642	0.000142704	-3.08381	0.0224509	-1.80359	0.00483833	-1.91739	0.57771	-0.637168	0.00967131	1.28022	cl02															Meprin and TRAF homology domain-containing protein
Vitvi15g01183	0.817038	-0.398768	0.00845357	-2.88855	0.612647	-0.910403	0.0304729	-2.48978	0.920624	-0.511635	0.0415472	1.97815	cl05															No hit
Vitvi10g02296	0.58763	-1.02639	0.0227348	-2.85823	0.254039	-1.93046	0.11076	-1.83185	0.772946	-0.90407	0.30225	0.927777	cl05															Subtilase
Vitvi10g02213	0.202773	-2.19552	0.0325344	-2.73662	0.177366	-2.19096	0.615209	-0.541091	0.994272	0.00456587	0.588499	0.545657	cl02		0.86839	0.080251	0.999173	-0.000882294	0.437411	0.268547	0.872931	-0.0811333	0.914057	0.188296	0.568296	0.269429		oxygen-evolving enhancer protein 3-2, chloroplastic
Vitvi01g01537	0.8857	-0.208663	0.00693065	-2.66209	0.477283	-0.97922	0.0232546	-2.45343	0.791908	-0.770558	0.0530986	1.68287	cl05															B12D
Vitvi05g01898	0.113477	-2.82657	0.043074	-2.58059	0.72118	-0.841067	0.840696	0.245977	0.332605	1.9855	0.132724	1.73952	cl13		0.22829	-2.39273	0.240036	-2.57357	0.902413	-0.396852	0.934903	-0.180833	0.703784	1.99588	0.356695	2.17672		no hit
Vitvi05g02091	0.083068	-2.79038	0.0218825	-2.55608	0.108686	-2.15804	0.806331	0.234306	0.757937	0.632348	0.749288	0.398042	cl13		0.950727	0.128438	0.650174	-0.506958	0.471615	-0.631918	0.559499	-0.635395	0.823901	-0.760355	0.943648	-0.12496		ncRNA
Vitvi12g00742	0.410489	-1.10008	0.0131659	-2.51309	0.54593	-0.966564	0.127892	-1.41302	0.922579	0.133512	0.0723976	1.54653	cl02		0.378755	0.601512	0.825254	0.200447	0.277933	0.704058	0.635293	-0.401065	0.990824	0.102546	0.59753	0.503611		Rubisco methyltransferase family protein OS=Theobroma cacao GN=TCM_002431 PE=4 SV=1
Vitvi12g00100	0.133655	-1.27249	0.00056724	-2.48547	0.300215	-0.79609	0.0247839	-1.21298	0.727446	0.476399	0.00982503	1.68938	cl02		0.0736421	0.605508	0.954313	0.0347419	0.526601	0.210043	0.117032	-0.570766	0.702586	-0.395466	0.716076	0.175301		No hit
Vitvi07g02900	0.753035	-0.616127	0.0381621	-2.35683	0.357189	-1.43872	0.128821	-1.7407	0.783184	-0.822597	0.343672	0.918105	cl05		0.935707	0.0883586	0.872708	-0.197859	0.976789	0.0328711	0.767911	-0.286218	0.99636	-0.0554875	0.857411	0.23073		Integral membrane family protein
Vitvi01g01902	0.335937	-1.17274	0.0120076	-2.35254	0.146689	-1.70044	0.16313	-1.1798	0.819075	-0.527698	0.386553	0.652099	cl02		0.882805	-0.185129	0.949378	0.0934579	0.680717	-0.343409	0.809019	0.278587	0.981899	-0.15828	0.694644	-0.436867		unknown
Vitvi14g01647	0.233186	-1.58036	0.0208161	-2.29028	0.460231	-1.00373	0.413269	-0.709923	0.792627	0.576632	0.147192	1.28655	cl18		0.931916	-0.0443852	0.139957	0.487623	0.748794	0.105526	0.0752917	0.532008	0.914804	0.149911	0.287955	-0.382097		Unknown protein
Vitvi03g00432	0.409077	-0.952188	0.0100578	-2.26936	0.443925	-0.990237	0.0937858	-1.31717	0.973408	-0.0380488	0.0716783	1.27912	cl02		0.631546	0.486246	0.920199	0.145053	0.918077	0.108836	0.76513	-0.341193	0.945102	-0.37741	0.986961	-0.0362168		Oxidoreductase, 2OG-Fe(II) oxygenase family
Vitvi11g01502	0.0844901	-2.52665	0.0283754	-2.22805	0.0318209	-2.72076	0.749456	0.298596	0.953512	-0.194107	0.600345	-0.492703	cl28															No hit
Vitvi10g01636	0.881913	-0.140955	0.000858906	-2.2245	0.171199	-1.05587	0.00580743	-2.08354	0.485163	-0.914917	0.0225541	1.16862	cl05		0.586789	-0.215128	0.233892	-0.425711	0.0084127	-0.880655	0.56187	-0.210583	0.0740677	-0.665527	0.178105	-0.454944		no hit
Vitvi14g01642	0.231349	-1.58947	0.0274068	-2.18209	0.561554	-0.887663	0.532027	-0.592627	0.723314	0.701804	0.144681	1.29443	cl04		0.940973	-0.0392061	0.301975	0.335054	0.304527	0.292727	0.224404	0.37426	0.660521	0.331933	0.944295	-0.0423264		Unknown protein
Vitvi04g00997	0.91732	-0.0972503	0.00291706	-2.17096	0.192321	-1.0361	0.0117682	-2.07371	0.508543	-0.938854	0.0878917	1.13486	cl05		0.28096	-0.17437	0.706551	-0.0808255	0.0159816	-0.404778	0.634999	0.0935448	0.473111	-0.230408	0.0827174	-0.323953		GDSL esterase/lipase OS=Morus notabilis GN=L484_024468 PE=4 SV=1
Vitvi04g01221	0.842078	-0.333957	0.0250071	-2.16417	0.405193	-1.19829	0.0701052	-1.83021	0.765071	-0.864337	0.193252	0.965872	cl05		0.523426	-0.537448	0.262506	-0.918425	0.538885	-0.487849	0.677134	-0.380977	0.996557	0.0495994	0.675701	0.430576		PQ-loop repeat protein
Vitvi09g01537	0.551407	-0.883756	0.0413997	-2.14351	0.299818	-1.40592	0.245942	-1.25975	0.859935	-0.522167	0.477566	0.737585	cl02		0.732441	-0.405492	0.746116	-0.410394	0.759591	-0.33973	0.998557	-0.00490231	0.996557	0.0657621	0.968872	0.0706644		No hit
Vitvi15g01034	0.143838	-1.69235	0.0136205	-2.14192	0.141795	-1.49134	0.589392	-0.44957	0.949991	0.201008	0.44882	0.650578	cl02		0.541858	0.682094	0.316058	1.11933	0.321853	0.970243	0.744957	0.437236	0.974051	0.288149	0.943656	-0.149087		Unknown protein
Vitvi18g00642	0.549279	-0.623305	0.00593626	-2.14068	0.329696	-0.964191	0.0437296	-1.51738	0.886426	-0.340886	0.0798592	1.17649	cl02		0.896853	0.2125	0.993906	0.0124418	0.840068	-0.275767	0.907765	-0.200059	0.9403	-0.488267	0.885318	-0.288209		Serine carboxypeptidase S10
Vitvi16g01112	0.208401	-1.47861	0.0202436	-2.0542	0.283939	-1.31155	0.501231	-0.575594	0.89669	0.167054	0.271905	0.742648	cl02															unknown
Vitvi03g00102	0.922992	0.162053	0.0108561	-2.01922	0.524127	-0.774021	0.0203635	-2.18128	0.681768	-0.936074	0.0677813	1.2452	cl05		0.982356	0.0138827	0.690096	-0.15346	0.762491	-0.103812	0.646682	-0.167343	0.955264	-0.117694	0.932694	0.0496481		Pollen protein Ole E I-like protein OS=Medicago truncatula GN=MTR_4g075333 PE=4 SV=1
Vitvi13g01993	0.115178	-2.25007	0.0499528	-1.99679	0.161258	-1.83407	0.819868	0.253278	0.837171	0.415999	0.875552	0.16272	cl13															Retrovirus-related Pol polyprotein from transposon TNT
Vitvi04g01348	0.146022	-1.87941	0.0335945	-1.99111	0.171199	-1.61078	0.927486	-0.111695	0.91175	0.26863	0.700896	0.380325	cl18		0.759904	-0.201942	0.538432	-0.363799	0.832649	-0.122471	0.810058	-0.161857	0.990824	0.0794709	0.753931	0.241328		Tm-1 protein
Vitvi06g01706	0.561511	-0.596733	0.010452	-1.96825	0.0125355	-2.4043	0.0727823	-1.37152	0.153164	-1.80757	0.506275	-0.436047	cl11		0.813882	0.279343	0.332987	1.02192	0.698407	0.381998	0.515884	0.742578	0.995527	0.102655	0.645032	-0.639923		uncharacterized protein
Vitvi12g00153	0.602582	-0.620648	0.0226562	-1.95233	0.31275	-1.13228	0.131756	-1.33168	0.839983	-0.511635	0.291962	0.820049	cl02		0.597833	-0.766808	0.461335	-1.0136	0.040915	-2.23155	0.867593	-0.246788	0.356551	-1.46474	0.270331	-1.21795	cl03	FAD-linked oxidoreductase 1
Vitvi13g00852	0.56319	-0.76528	0.0376379	-1.9505	0.329586	-1.29018	0.226146	-1.18522	0.880993	-0.524902	0.396686	0.660321	cl02		0.6466	0.369338	0.512118	0.556793	0.8064	0.205467	0.878489	0.187455	0.979919	-0.163872	0.75059	-0.351327		Carboxylic ester hydrolase
Vitvi13g01939	0.335826	-1.12644	0.0270729	-1.92379	0.222428	-1.34038	0.347465	-0.797345	0.929127	-0.21394	0.491849	0.583405	cl02															Unknown
Vitvi03g00719	0.0968055	-1.71626	0.010452	-1.92186	0.180455	-1.18562	0.803244	-0.205601	0.744848	0.530639	0.300432	0.73624	cl13		0.396922	-0.496669	0.361519	-0.568427	0.311754	-0.548327	0.936166	-0.0717584	0.995527	-0.0516587	0.989729	0.0200997		No hit
Vitvi06g01973	0.50059	-0.633579	0.0079394	-1.89769	0.034481	-1.86484	0.060294	-1.26411	0.31214	-1.23126	0.88903	0.0328527	cl14															no hit
Vitvi10g02399	0.293318	-1.25287	0.0359206	-1.89323	0.343362	-1.17693	0.50275	-0.640355	0.953209	0.0759476	0.365296	0.716303	cl02		0.623148	0.242378	0.863519	0.112588	0.509592	0.28088	0.830188	-0.12979	0.99636	0.0385021	0.800326	0.168292		galactinol--sucrose galactosyltransferase 2
Vitvi05g01478	0.177453	-1.80332	0.0546541	-1.89259	0.0137905	-3.0574	0.957583	-0.0892681	0.349709	-1.25408	0.111112	-1.16481	cl11		0.014743	-1.43856	0.705928	0.395496	0.412205	-0.550433	0.00910078	1.83406	0.355082	0.888127	0.298796	-0.945929	cl05	No hit
Vitvi07g00814	0.307466	-0.792184	0.00367871	-1.87239	0.230654	-0.96451	0.0625176	-1.0802	0.961929	-0.172327	0.0763251	0.907876	cl02		0.735684	0.293244	0.616196	-0.39528	0.965071	-0.0269854	0.323623	-0.688525	0.923867	-0.32023	0.701945	0.368295		Tetratricopeptide repeat domain male sterility MS5
Vitvi05g00718	0.323635	-1.32901	0.0641227	-1.8524	0.0124181	-3.21997	0.648893	-0.52339	0.197685	-1.89096	0.0832473	-1.36757	cl11															Unknown protein
Vitvi10g02411	0.240032	-1.43247	0.0462561	-1.79932	0.62902	-0.652092	0.712388	-0.366853	0.703288	0.780375	0.207488	1.14723	cl04		0.522898	-0.51445	0.957287	-0.0817334	0.630572	-0.379704	0.610319	0.432716	0.984585	0.134745	0.789338	-0.297971		Tobamovirus multiplication 1
Vitvi16g00681	0.308251	-1.08243	0.0336708	-1.77929	0.214282	-1.24306	0.508658	-0.696861	0.954018	-0.160632	0.604744	0.53623	cl02		0.0040293	1.4794	0.157127	0.718529	0.0106157	1.33769	0.148401	-0.760867	0.974988	-0.141705	0.34215	0.619162	cl04	Heat shock 22 kDa protein
Vitvi15g00804	0.702422	-0.382466	0.0138995	-1.77845	0.887565	0.160793	0.0654341	-1.39598	0.76889	0.543258	0.023569	1.93924	cl04		0.027147	0.479266	0.176671	0.340201	0.0353378	0.481133	0.60619	-0.139065	0.999864	0.00186754	0.659096	0.140933		CYP76B1
Vitvi04g01907	0.375887	-0.384208	0.000188963	-1.77595	0.0186882	-1.02995	0.00536446	-1.39174	0.322602	-0.645744	0.0389791	0.745994	cl05		0.987611	-0.0935194	0.420201	-2.4641	0.253421	-2.97459	0.417345	-2.37058	0.697879	-2.88107	0.896616	-0.510495		Carboxyesterase17 CXE17
Vitvi06g01919	0.948807	-0.030901	0.000718543	-1.76937	0.95001	0.00971313	0.00552362	-1.73847	0.951294	0.0406142	0.00499218	1.77908	cl04		0.373065	0.182322	0.470844	0.16731	0.0631245	0.374422	0.966131	-0.0150126	0.77663	0.192099	0.43451	0.207112		unknown
Vitvi01g01373	0.447915	-0.328225	0.000122665	-1.76246	0.321963	-0.440729	0.00304477	-1.43423	0.941426	-0.112504	0.00338857	1.32173	cl02		0.840179	0.0942087	0.0650465	-0.638924	0.704283	0.136951	0.0169622	-0.733133	0.990824	0.0427424	0.0210658	0.775876		YGGT
Vitvi18g02303	0.436573	-0.929379	0.0419192	-1.74617	0.354522	-1.07424	0.32625	-0.816794	0.967668	-0.144861	0.384975	0.671933	cl02															Copia protein
Vitvi08g01701	0.572941	-0.706764	0.0456971	-1.7455	0.502874	-0.925862	0.241868	-1.03874	0.97739	-0.219098	0.257829	0.819638	cl02		0.0118933	-1.39946	0.171572	-0.897435	0.0159816	-1.41676	0.33155	0.502028	0.999864	-0.0172919	0.418647	-0.51932	cl11	Beta-1,3-glucanase
Vitvi16g02145	0.0290137	-2.35646	0.00966721	-1.74414	0.00326863	-2.80747	0.225758	0.612318	0.592208	-0.451007	0.0326683	-1.06332	cl10		0.0476464	-1.20446	0.548882	-0.502888	0.0891853	-1.08527	0.250416	0.701571	0.982188	0.119189	0.457653	-0.582382	cl02	Receptor serine/threonine kinase
Vitvi01g01737	0.390463	0.409889	0.000114074	-1.73825	0.000392814	-2.16869	0.000358089	-2.14814	6.34155e-05	-2.57857	0.0729973	-0.430437	cl20		0.213135	0.792829	0.591948	0.406123	0.638913	0.297174	0.644006	-0.386707	0.855125	-0.495655	0.937059	-0.108948		Unknown protein
Vitvi17g00340	0.437197	-0.618045	0.0067575	-1.73023	0.475805	-0.54964	0.0703426	-1.11219	0.980414	0.068405	0.062126	1.18059	cl02		0.492376	-0.772455	0.494183	-0.797828	0.139076	-1.32812	0.976127	-0.0253726	0.85503	-0.555667	0.627113	-0.530294		Cytochrome P450 superfamily protein OS=Theobroma cacao GN=TCM_012311 PE=3 SV=1
Vitvi18g01232	0.408008	-0.697792	0.00819257	-1.72147	0.845178	-0.185909	0.0946413	-1.02368	0.757622	0.511883	0.0299	1.53556	cl04		0.975793	0.011112	0.25713	0.432549	0.578768	0.186408	0.25742	0.421437	0.914057	0.175296	0.63658	-0.246141		Leaf senescence related protein-like
Vitvi16g01419	0.521924	-0.748362	0.0393411	-1.71395	0.597927	-0.631947	0.265722	-0.965593	0.966299	0.116415	0.200499	1.08201	cl02		0.578868	-0.561425	0.797863	0.354962	0.629954	-0.460584	0.353822	0.916387	0.993584	0.100841	0.498703	-0.815546		Germin-like protein subfamily 3 member 4
Vitvi03g01816	0.693849	-0.401141	0.013026	-1.69261	0.751983	-0.386603	0.0643461	-1.29147	0.974425	0.0145381	0.0521791	1.30601	cl02		0.211424	0.61004	0.975498	-0.0276283	0.280623	0.50561	0.21598	-0.637669	0.985258	-0.10443	0.396905	0.533238		Transferase family
Vitvi07g03045	0.451847	-0.771282	0.0293551	-1.68337	0.31175	-1.06172	0.255886	-0.912086	0.932065	-0.290438	0.36279	0.621648	cl02		0.292989	0.354902	0.808536	0.117542	0.749839	0.118009	0.548288	-0.23736	0.873163	-0.236893	0.995369	0.000467178		unknown
Vitvi19g02218	0.427695	-0.500192	0.00131342	-1.67681	0.350196	-0.565678	0.0166648	-1.17662	0.969478	-0.0654864	0.0212661	1.11113	cl02															No hit
Vitvi11g00859	0.60958	-0.465837	0.0128598	-1.66272	0.744765	-0.326101	0.0813214	-1.19688	0.944832	0.139736	0.0554663	1.33662	cl02															Ankyrin
Vitvi05g01633	0.695634	-0.40852	0.0255451	-1.62173	0.280873	-1.02005	0.117061	-1.21321	0.7516	-0.611532	0.378645	0.601676	cl05		0.813689	0.158698	0.892163	0.108692	0.441549	0.388997	0.94903	-0.0500063	0.945102	0.230299	0.715156	0.280305		Unknown
Vitvi10g02089	0.281228	-0.63886	0.00216546	-1.61216	0.0838221	-0.998863	0.0541297	-0.973299	0.757937	-0.360002	0.176072	0.613296	cl02		0.00350977	-0.725246	0.790968	-0.089435	0.0881453	-0.393795	0.00910078	0.635811	0.486855	0.331451	0.295712	-0.30436		Unknown
Vitvi18g03376	0.166328	-1.28331	0.0190915	-1.61184	0.315253	-0.94612	0.655757	-0.328531	0.79055	0.337194	0.255521	0.665725	cl18		0.342105	-1.2544	0.292431	-1.47532	0.395027	-1.12512	0.895369	-0.220925	0.992599	0.129273	0.839837	0.350199		TIR-NBS-LRR disease resistance
Vitvi16g02136	0.106618	-2.18514	0.095103	-1.59329	0.0218336	-2.72892	0.505431	0.591844	0.704599	-0.543776	0.124314	-1.13562	cl10		0.317568	-0.779989	0.712258	0.447923	0.361271	-0.716655	0.150449	1.22791	0.99443	0.063334	0.270331	-1.16458		Receptor serine/threonine kinase
Vitvi16g01960	0.300462	-1.09734	0.0428585	-1.57977	0.124865	-1.57334	0.558113	-0.482434	0.819837	-0.476004	0.928356	0.00642909	cl14		0.661539	-0.291966	0.922608	0.103675	0.793705	-0.184337	0.545934	0.395642	0.983079	0.107629	0.751115	-0.288013		Unknown
Vitvi06g01649	0.569515	-0.350902	0.00175714	-1.57056	0.0977546	-0.966716	0.0146494	-1.21966	0.527082	-0.615814	0.109799	0.603848	cl05		0.952789	-0.15092	0.782367	-0.666552	0.487928	-1.16784	0.838221	-0.515632	0.898012	-1.01692	0.851382	-0.501289		Kiwellin Ripening-related protein grip22
Vitvi11g01569	0.388547	-0.890501	0.0419222	-1.56832	0.15739	-1.33711	0.420834	-0.677815	0.790127	-0.446605	0.846805	0.23121	cl14		0.993865	-0.0055593	0.977441	-0.0447692	0.824845	-0.199771	0.985586	-0.0392099	0.979919	-0.194212	0.913054	-0.155002		uncharacterized protein
Vitvi09g01956	0.115143	-1.47351	0.0219168	-1.54541	0.0795366	-1.48354	0.939181	-0.0718991	0.992438	-0.0100341	0.910889	0.061865	cl18		0.952789	-0.0722855	0.464998	-0.622533	0.664114	-0.354933	0.517766	-0.550248	0.956681	-0.282647	0.819384	0.267601		No hit
Vitvi12g02725	0.018552	-1.55259	0.000804778	-1.52399	0.0219815	-1.16492	0.967803	0.0285978	0.522909	0.387665	0.246413	0.359067	cl13		0.0107624	-1.63703	0.187593	-1.00573	0.210583	-0.843175	0.248892	0.6313	0.458848	0.79385	0.885441	0.16255	cl12	Disease resistance protein (NBS-LRR class)
Vitvi05g01946	0.605032	-0.471065	0.0210649	-1.52198	0.889996	0.0431132	0.119805	-1.05091	0.705674	0.514178	0.0300242	1.56509	cl04															No hit
Vitvi18g02792	0.644894	0.713855	0.0634834	-1.51911	0.732002	0.536925	0.0442828	-2.23296	0.964381	-0.17693	0.0555583	2.05603	cl23		0.886643	0.107279	0.433426	0.459292	0.922107	0.0594681	0.558776	0.352014	0.996418	-0.0478108	0.568943	-0.399824		Unknown protein
Vitvi16g01526	0.138088	-1.26265	0.0140848	-1.51474	0.546491	-0.527294	0.677502	-0.252096	0.540439	0.735354	0.0980485	0.987449	cl04															Major pollen allergen Car b 1 isoforms 1A and 1B
Vitvi01g02077	0.0616812	-1.33117	0.00281584	-1.50672	0.149893	-0.823657	0.72827	-0.17555	0.56609	0.507512	0.122034	0.683062	cl13		0.627661	-0.43447	0.49064	-0.596117	0.487504	-0.508959	0.87833	-0.161647	0.993584	-0.0744883	0.958165	0.0871589		No hit
Vitvi08g02304	0.788977	-0.264824	0.0212404	-1.48097	0.919894	-0.0890719	0.0781068	-1.21615	0.945755	0.175752	0.0549859	1.3919	cl04		0.892647	0.152074	0.931925	0.101453	0.911199	-0.100424	0.977322	-0.0506212	0.960415	-0.252498	0.86079	-0.201877		Unknown
Vitvi17g00770	0.109616	-0.694872	0.000257083	-1.46806	0.242325	-0.454291	0.0178637	-0.773186	0.730503	0.240582	0.00743188	1.01377	cl02		0.714228	-0.162064	0.668431	-0.192899	0.777916	-0.120406	0.963492	-0.0308353	0.992599	0.0416576	0.913054	0.0724929		Unknown protein
Vitvi10g01859	0.450613	-0.398336	0.00119468	-1.46689	0.741538	-0.208892	0.0141592	-1.06855	0.856691	0.189444	0.00895932	1.258	cl04		0.838967	-0.0761401	0.773426	0.100841	0.677785	0.113474	0.543371	0.176981	0.848211	0.189614	0.978439	0.0126333		No hit
Vitvi16g01729	0.36725	-0.805378	0.02481	-1.45338	0.268503	-0.975939	0.294174	-0.648	0.949991	-0.170561	0.382572	0.477439	cl02															Seed maturation protein PM28
Vitvi13g02575	0.202671	-0.954605	0.0114549	-1.44875	0.24461	-0.869593	0.369325	-0.494144	0.937243	0.0850117	0.233191	0.579156	cl02		0.0583493	1.23885	0.999375	-0.0037216	0.682437	0.272725	0.080129	-1.24257	0.513909	-0.966122	0.76721	0.276447		No hit
Vitvi10g00788	0.640658	-0.315034	0.00445081	-1.44839	0.516067	-0.487167	0.0291969	-1.13336	0.954676	-0.172133	0.0369997	0.961225	cl02		0.431754	-0.290225	0.763163	-0.148071	0.668184	-0.157377	0.757586	0.142154	0.961245	0.132848	0.979263	-0.00930614		No hit
Vitvi03g00649	0.31212	-0.44249	0.000450193	-1.44246	0.231378	-0.540114	0.00883859	-0.999965	0.957223	-0.0976244	0.0115893	0.902341	cl02		0.91334	0.0748519	0.200546	-0.59924	0.859963	0.109224	0.119632	-0.674092	0.996921	0.0343717	0.162759	0.708464		Unknown protein
Vitvi07g02412	0.0650664	-1.64889	0.0165735	-1.44114	0.916781	-0.131835	0.739754	0.207751	0.156827	1.51705	0.043207	1.3093	cl24		0.438429	-1.17493	0.66155	-0.816548	0.757288	0.647987	0.854289	0.358382	0.644977	1.82292	0.488059	1.46454		Serine/threonine kinase BRLK
Vitvi10g00631	0.399637	-0.671151	0.0176722	-1.43586	0.28645	-0.813306	0.210006	-0.764714	0.946359	-0.142155	0.286811	0.622559	cl02		0.850604	0.160998	0.503349	0.469711	0.538152	0.373151	0.679526	0.308712	0.958412	0.212152	0.936988	-0.0965598		Unknown protein
Vitvi17g01454	0.26005	-0.688854	0.00456118	-1.43103	0.226862	-0.719032	0.111943	-0.742174	0.992975	-0.0301781	0.11632	0.711996	cl02		0.997023	0.00791245	0.962991	0.039531	0.728956	0.172499	0.959852	0.0316185	0.955025	0.164587	0.855054	0.132968		Unknown
Vitvi16g00874	0.0309018	-2.03739	0.0130513	-1.42934	0.00445704	-2.26552	0.193297	0.608044	0.756402	-0.228135	0.0519918	-0.836179	cl10															Lectin
Vitvi18g02515	0.194271	-1.05804	0.0192373	-1.42716	0.358218	-0.696555	0.553813	-0.369121	0.825194	0.361489	0.232309	0.73061	cl18		0.838983	0.102429	0.960006	0.0325544	0.786739	0.120701	0.897983	-0.0698746	0.99788	0.0182721	0.906198	0.0881468		Toprim domain-containing protein
Vitvi14g01651	0.513972	-0.360756	0.00228162	-1.41578	0.579246	-0.353606	0.020935	-1.05502	0.970591	0.00715036	0.0184118	1.06217	cl02		0.793183	-0.127389	0.570918	0.231884	0.575286	0.198648	0.327453	0.359273	0.765794	0.326037	0.961551	-0.0332362		Unknown protein
Vitvi02g01224	0.851232	-0.0887374	0.000662584	-1.41442	0.353009	0.394761	0.00552362	-1.32568	0.511271	0.483499	0.00215667	1.80918	cl08		0.0306153	0.412071	0.586006	0.131268	0.108346	0.310574	0.172227	-0.280803	0.920196	-0.101497	0.486312	0.179306		NFD4 (nuclear fusion defective 4)
Vitvi11g00460	0.104745	-1.02747	0.00331469	-1.41057	0.257201	-0.661843	0.343507	-0.3831	0.682617	0.365629	0.0689693	0.748729	cl18		0.544018	-0.218329	0.725757	0.159966	0.892956	0.0532675	0.270845	0.378296	0.81169	0.271597	0.857726	-0.106699		Allyl alcohol dehydrogenase
Vitvi17g00842	0.282658	-0.923729	0.0339039	-1.39325	0.523754	-0.648425	0.530702	-0.469518	0.829981	0.275304	0.217509	0.744822	cl02		0.894391	0.0835219	0.860579	0.120167	0.884366	0.0846876	0.966912	0.036645	0.998774	0.00116566	0.964959	-0.0354793		Unknown protein
Vitvi11g01658	0.82004	0.230696	0.0114497	-1.39081	0.677249	0.342747	0.0165104	-1.62151	0.949991	0.112051	0.0135222	1.73356	cl12		0.803878	0.234253	0.890305	0.14753	0.805119	0.206034	0.943563	-0.0867228	0.996921	-0.0282191	0.971663	0.0585037		Unknown protein
Vitvi01g00816	0.806222	0.158621	0.00442389	-1.38079	0.178961	-0.69718	0.00893355	-1.53941	0.302573	-0.855802	0.16358	0.683605	cl05		0.321579	-0.20127	0.374807	-0.196637	0.0104346	-0.550472	0.992709	0.00463317	0.259742	-0.349201	0.133399	-0.353834		Bet v I allergen
Vitvi07g03038	0.046997	-3.39685	0.19813	-1.36953	0.645699	-0.817411	0.0346476	2.02732	0.107868	2.57944	0.607437	0.552121	cl24															Retrovirus-related Pol polyprotein from transposon TNT
Vitvi02g00116	0.649619	-0.313408	0.00576865	-1.36581	0.389837	-0.615579	0.0346476	-1.0524	0.879887	-0.302171	0.0651777	0.750231	cl05		0.363378	-0.23484	0.256365	-0.308523	0.493227	-0.171617	0.834427	-0.0736829	0.980481	0.063223	0.716076	0.136906		unknown
Vitvi07g02616	0.267075	-0.884178	0.0228092	-1.35525	0.0958089	-1.21979	0.434851	-0.471068	0.790327	-0.335614	0.859976	0.135454	cl14		0.83323	0.19717	0.789114	0.262559	0.707774	0.272433	0.965642	0.0653889	0.99443	0.0752629	0.985812	0.00987407		Unknown protein
Vitvi08g01303	0.623406	-0.39218	0.0157545	-1.35306	0.103201	-1.13681	0.0938818	-0.960881	0.516851	-0.74463	0.68468	0.216251	cl05		0.419651	-0.267803	0.800852	-0.115305	0.46583	-0.230546	0.704713	0.152498	0.99443	0.0372572	0.823221	-0.115241		no hit
Vitvi03g01621	0.34028	-0.428129	0.00127879	-1.34935	0.883021	0.0507757	0.02722	-0.921221	0.509348	0.478904	0.00573449	1.40013	cl04		0.205222	0.249779	0.848428	-0.0603032	0.559112	0.122037	0.125693	-0.310082	0.883558	-0.127742	0.485856	0.18234		Serine carboxypeptidase S10
Vitvi03g01372	0.762539	-0.289685	0.0274068	-1.34124	0.322366	-0.823078	0.103507	-1.05156	0.7516	-0.533393	0.344496	0.518165	cl05		0.324555	-0.472146	0.719196	0.249855	0.889893	-0.0853776	0.15284	0.722001	0.823901	0.386768	0.633685	-0.335233		Uncharacterized protein OS=Populus trichocarpa GN=POPTR_0009s13190g PE=4 SV=1
Vitvi17g00342	0.406065	-0.274131	0.000205899	-1.33978	0.0968279	-0.550841	0.00536446	-1.06565	0.675794	-0.27671	0.0115893	0.788942	cl05		0.174337	-0.75277	0.568076	-0.407257	0.51722	-0.391356	0.581958	0.345513	0.87359	0.361414	0.989898	0.015901		No hit
Vitvi10g00150	0.52884	-0.450265	0.0125036	-1.33113	0.0327183	-1.42167	0.099602	-0.880865	0.316209	-0.971401	0.955387	-0.0905359	cl11		0.859923	-0.0763521	0.735553	-0.129944	0.588967	-0.156359	0.899573	-0.053592	0.969917	-0.0800067	0.958533	-0.0264147		Protease inhibitor/seed storage/lipid transfer protein (LTP)
Vitvi01g00332	0.703749	-0.331285	0.0195585	-1.32868	0.416653	-0.666462	0.0862633	-0.997396	0.867211	-0.335176	0.179563	0.66222	cl05		0.817895	-0.186545	0.791751	0.222224	0.733045	0.221306	0.541336	0.408769	0.856696	0.407851	0.997092	-0.000917716		Reticulon-like protein OS=Coffea canephora GN=GSCOC_T00032687001 PE=4 SV=1
Vitvi06g01513	0.852817	0.165905	0.0306852	-1.32095	0.413006	-0.76513	0.0369724	-1.48686	0.540439	-0.931035	0.264256	0.555821	cl05		0.818368	-0.0908383	0.808909	-0.0971652	0.224055	-0.325517	0.992709	-0.00632691	0.817296	-0.234679	0.535268	-0.228352		no hit
Vitvi05g02187	0.370504	-0.703637	0.0329315	-1.31514	0.203572	-0.942102	0.413568	-0.611504	0.895368	-0.238465	0.625187	0.37304	cl02		0.0148807	1.16551	0.387589	0.45163	0.084046	0.816098	0.178036	-0.713884	0.875598	-0.349417	0.58332	0.364468	cl04	No hit
Vitvi05g02185	0.380646	-0.731057	0.0417203	-1.31386	0.286906	-0.841698	0.459007	-0.582804	0.960064	-0.110641	0.535997	0.472163	cl02		0.00828864	1.18129	0.324864	0.441425	0.0240229	1.00877	0.109823	-0.739864	0.95784	-0.172518	0.3037	0.567346	cl04	No hit
Vitvi13g02266	0.222557	-0.804841	0.00989464	-1.30587	0.10892	-0.996064	0.285918	-0.501025	0.886833	-0.191224	0.492829	0.309802	cl02		0.909064	0.109229	0.849618	-0.149009	0.95944	-0.0358052	0.707031	-0.258239	0.979919	-0.145034	0.907186	0.113204		No hit
Vitvi15g00763	0.372116	-0.661621	0.0196875	-1.30285	0.333043	-0.760901	0.239879	-0.641227	0.990375	-0.0992801	0.241527	0.541947	cl02		0.836068	0.0813351	0.995331	0.00325564	0.864759	0.0603304	0.840605	-0.0780794	0.996418	-0.0210047	0.918361	0.0570747		Subtilase
Vitvi10g00234	0.21844	-0.997515	0.0312717	-1.29588	0.315175	-0.790769	0.650704	-0.298367	0.896944	0.206745	0.39771	0.505113	cl02		0.783458	-0.170209	0.79055	0.179189	0.943678	-0.0596555	0.514693	0.349398	0.975978	0.110553	0.751092	-0.238844		RNA-binding protein P67, Chloroplast
Vitvi07g02318	0.493024	-0.611503	0.0446382	-1.29536	0.558331	-0.530924	0.328164	-0.683852	0.970536	0.080579	0.253329	0.764431	cl02															unknown
Vitvi01g01740	0.343585	-0.864058	0.0484729	-1.28158	0.151289	-1.24124	0.525717	-0.417525	0.822841	-0.377183	0.901035	0.0403411	cl14		0.987599	-0.00950833	0.860545	0.122577	0.910511	0.078709	0.828789	0.132085	0.986261	0.0882173	0.950396	-0.0438679		EMB2261 (embryo defective 2261)
Vitvi19g00286	0.119044	-0.77536	0.0016778	-1.27986	0.0469694	-0.918311	0.146113	-0.504499	0.9106	-0.142952	0.242401	0.361548	cl02		0.938099	0.0508052	0.774604	-0.135638	0.878398	0.076215	0.67059	-0.186443	0.996921	0.0254099	0.673558	0.211853		Unknown protein
Vitvi07g01844	0.49361	0.530304	0.0134333	-1.26847	0.606111	-0.44639	0.00989275	-1.79877	0.457641	-0.976694	0.0770171	0.822079	cl15		0.723747	0.222043	0.167001	0.874382	0.53347	0.353813	0.291836	0.652339	0.984585	0.131771	0.48366	-0.520569		CYP86A1
Vitvi09g01603	0.14714	-1.18818	0.0374078	-1.25615	0.33934	-0.740743	0.95643	-0.0679653	0.733276	0.447439	0.422874	0.515404	cl13															No hit
Vitvi10g01774	0.334963	-0.760406	0.0309089	-1.25241	0.561075	-0.450899	0.411363	-0.492003	0.868809	0.309506	0.192471	0.801509	cl02		0.867396	-0.128978	0.728591	0.281586	0.955977	0.0558615	0.533577	0.410563	0.967319	0.184839	0.800826	-0.225724		No hit
Vitvi16g01310	0.46908	-0.382151	0.00463166	-1.25146	0.576982	-0.317862	0.0555295	-0.869306	0.949991	0.0642898	0.036797	0.933596	cl02		0.688103	0.38476	0.719196	0.390332	0.936248	0.0770602	0.997617	0.00557215	0.955264	-0.3077	0.81611	-0.313272		No hit
Vitvi09g01797	0.404628	-0.719531	0.0463266	-1.25089	0.253268	-0.9787	0.427892	-0.531355	0.911252	-0.25917	0.623919	0.272185	cl14		0.970135	-0.035188	0.997212	-0.00511225	0.995327	0.00138133	0.975875	0.0300758	0.996557	0.0365693	0.995167	0.00649358		uncharacterized protein
Vitvi10g01852	0.508419	-0.414819	0.0100093	-1.25029	0.381006	-0.506481	0.0856156	-0.835475	0.947184	-0.0916616	0.124966	0.743814	cl02		0.798164	-0.0922501	0.640086	0.158533	0.834303	0.0665476	0.388577	0.250783	0.895491	0.158798	0.839843	-0.0919858		No hit
Vitvi01g02015	0.983332	0.0138122	0.0236905	-1.24903	0.643657	0.347431	0.0442828	-1.26284	0.834378	0.333619	0.0198606	1.59646	cl08															No hit
Vitvi10g00720	0.233505	-0.682342	0.00621199	-1.24765	0.462121	-0.429022	0.182484	-0.565305	0.811774	0.25332	0.0628946	0.818625	cl02		0.491674	0.302277	0.937596	0.0561919	0.733564	0.146414	0.60619	-0.246085	0.958412	-0.155863	0.891625	0.0902224		Beta-1,3 glucanase
Vitvi12g01824	0.0858668	-1.15978	0.00976211	-1.24626	0.00610622	-1.75873	0.883367	-0.0864885	0.445497	-0.598951	0.219998	-0.512462	cl11		0.930044	0.0897683	0.564388	-0.381809	0.401271	-0.440411	0.455896	-0.471577	0.746115	-0.53018	0.947328	-0.0586026		TIR-NBS-LRR disease resistance
Vitvi01g01958	0.238662	-0.916462	0.0353422	-1.244	0.0136476	-1.91033	0.639471	-0.327537	0.324699	-0.993867	0.218646	-0.66633	cl11		0.987768	-0.00829902	0.44252	-0.893135	0.366122	-0.887428	0.446176	-0.884836	0.810055	-0.879129	0.99835	0.00570688		Unknown
Vitvi06g00562	0.310374	-0.522756	0.00429865	-1.24334	0.28814	-0.592527	0.084789	-0.720587	0.999874	-0.0697715	0.0811093	0.650815	cl02		0.398075	-0.32905	0.93302	-0.0586804	0.663305	-0.193642	0.525242	0.27037	0.955025	0.135408	0.841346	-0.134961		UDP-glucoronosyl and UDP-glucosyl transferase
Vitvi04g01861	0.107019	-1.31967	0.0306188	-1.2393	0.958293	0.0739113	0.938401	0.0803774	0.210074	1.39358	0.0521791	1.31321	cl24		0.413853	-0.791734	0.414723	-0.843152	0.770081	0.369946	0.969617	-0.0514183	0.638462	1.16168	0.311893	1.2131		No hit
Vitvi01g02185	0.317558	-0.431316	0.00128159	-1.23297	0.112985	-0.650232	0.0260769	-0.801657	0.784101	-0.218916	0.0784389	0.582741	cl02		0.646603	0.2857	0.218644	-0.591789	0.588384	-0.256665	0.064141	-0.877489	0.660521	-0.542365	0.560728	0.335125		non coding
Vitvi04g02192	0.146364	-0.638576	0.00113938	-1.21887	0.0262207	-0.931421	0.0741385	-0.580298	0.702257	-0.292844	0.321597	0.287454	cl14		0.445135	0.2682	0.797535	-0.119216	0.892672	0.0551284	0.257105	-0.387416	0.881946	-0.213072	0.713967	0.174344		Mucin-like protein
Vitvi08g01673	0.509455	-0.310535	0.00254309	-1.20999	0.856031	0.128657	0.0249105	-0.89946	0.617061	0.439193	0.00745104	1.33865	cl04		0.82937	-0.0919438	0.978577	-0.0150271	0.423863	0.233266	0.863449	0.0769167	0.674329	0.32521	0.523452	0.248293		Unknown protein
Vitvi06g01357	0.429096	-0.316595	0.000881627	-1.20553	0.804607	-0.0934908	0.0125163	-0.888938	0.800565	0.223104	0.0072049	1.11204	cl04		0.189738	-0.384169	0.940293	0.0406495	0.190353	-0.374053	0.174951	0.424818	0.999977	0.0101155	0.25801	-0.414703		Harpin-induced protein
Vitvi07g01140	0.850059	-0.16098	0.0234679	-1.20348	0.882279	-0.170554	0.0714295	-1.0425	0.984845	-0.00957403	0.0626109	1.03292	cl02		0.817006	0.0849935	0.833497	0.0880493	0.463265	0.208374	0.998328	0.00305578	0.955025	0.12338	0.793074	0.120324		Unknown protein
Vitvi00g00921	0.286572	-0.685343	0.0169512	-1.20265	0.128842	-0.944785	0.32233	-0.517304	0.849652	-0.259442	0.618708	0.257862	cl14		0.10606	-0.792011	0.57313	-0.366383	0.859928	-0.111138	0.429193	0.425628	0.51998	0.680872	0.765061	0.255244		S-locus lectin protein kinase
Vitvi10g01857	0.491715	-0.342416	0.00389787	-1.19838	0.990274	0.0425695	0.0399146	-0.855968	0.705899	0.384986	0.0123758	1.24095	cl04		0.99521	-0.0055542	0.432455	0.377132	0.48562	0.298535	0.409752	0.382686	0.863246	0.30409	0.919058	-0.0785964		Unknown protein
Vitvi07g01350	0.707235	-0.163215	0.00137323	-1.19412	0.95146	-0.0391868	0.0103052	-1.03091	0.884073	0.124028	0.00728632	1.15494	cl04		0.0135171	0.4379	0.00170901	0.706043	0.00162087	0.656971	0.162564	0.268142	0.644174	0.219071	0.882339	-0.0490713		unknown
Vitvi19g01834	0.559225	-0.496682	0.04903	-1.19156	0.108478	-1.2263	0.296964	-0.694875	0.559189	-0.729619	0.972131	-0.0347441	cl14		0.384257	0.31821	0.236892	0.471482	0.923949	-0.0384654	0.761827	0.153273	0.71543	-0.356675	0.249562	-0.509948		Curculin (mannose-binding) lectin
Vitvi07g00985	0.0844901	-1.43479	0.0369668	-1.18832	0.242325	-0.83795	0.683699	0.24647	0.580099	0.596844	0.581056	0.350374	cl13		0.107088	-0.556492	0.675944	-0.203196	0.863295	-0.0874827	0.352049	0.353297	0.52086	0.46901	0.844605	0.115713		G-type lectin S-receptor-like serine/threonine-protein kinase
Vitvi07g02110	0.584261	-0.356305	0.0160819	-1.18764	0.457655	-0.453986	0.108464	-0.831337	0.950526	-0.0976816	0.14995	0.733655	cl02		0.961584	-0.0496254	0.771735	0.246858	0.618078	0.325661	0.696905	0.296483	0.893064	0.375286	0.953303	0.0788032		Ankyrin
Vitvi09g00039	0.635131	0.246188	0.00237167	-1.18617	0.651843	0.213803	0.00552362	-1.43236	0.990265	-0.0323842	0.00573449	1.39998	cl12		0.828899	0.0852058	0.973045	-0.0182681	0.955051	-0.0222886	0.778191	-0.103474	0.955264	-0.107494	0.995777	-0.0040205		Lipase GDSL 1
Vitvi15g01518	0.942809	-0.0488114	0.0309863	-1.18081	0.925804	0.00329921	0.0697629	-1.13199	0.937823	0.0521106	0.0449891	1.18411	cl04		0.0570113	0.541973	0.571888	0.198489	0.53347	0.180373	0.28108	-0.343484	0.644174	-0.3616	0.983895	-0.0181162		Cytochrome P450 76C4 OS=Glycine soja GN=glysoja_036622 PE=3 SV=1
Vitvi03g00708	0.466685	-0.268897	0.000892569	-1.17586	0.54411	0.217743	0.0139652	-0.906962	0.40134	0.48664	0.00342444	1.3936	cl08		0.151191	0.259003	0.496214	0.1471	0.425985	0.145984	0.610994	-0.111902	0.895491	-0.113019	0.998096	-0.00111624		Serine carboxypeptidase S10
Vitvi07g02904	0.860953	-0.119412	0.0092065	-1.17509	0.609832	-0.360998	0.0317066	-1.05567	0.891426	-0.241586	0.0575482	0.814088	cl05		0.629807	0.23154	0.642479	-0.234911	0.690335	-0.177518	0.267523	-0.46645	0.718936	-0.409058	0.944283	0.0573928		Unknown
Vitvi13g01937	0.32893	-0.452421	0.00327623	-1.17485	0.454708	-0.349163	0.0598147	-0.722426	0.922599	0.103258	0.0368501	0.825684	cl02		0.66611	-0.167564	0.930276	-0.0510718	0.762652	-0.107516	0.785992	0.116493	0.987059	0.0600481	0.919358	-0.0564445		Unknown
Vitvi12g01877	0.48582	-1.01382	0.259034	-1.1729	0.209215	-1.66663	0.918516	-0.15908	0.787399	-0.652814	0.678411	-0.493734			0.383326	-0.699898	0.60409	-0.507153	0.0306683	-1.59455	0.861622	0.192745	0.458848	-0.894649	0.148079	-1.08739	cl01	Cupin family protein
Vitvi16g00037	0.232398	-0.936895	0.0476139	-1.17279	0.172381	-1.02089	0.760816	-0.235894	0.968254	-0.0839982	0.845612	0.151896	cl14		0.986021	-0.0266494	0.955465	-0.0781543	0.74794	-0.277788	0.970451	-0.0515049	0.964782	-0.251138	0.879374	-0.199633		CYP89A2
Vitvi13g02006	0.174823	-0.539977	0.000782298	-1.17194	0.194403	-0.490695	0.0365674	-0.631959	0.949991	0.0492813	0.0264773	0.68124	cl02		0.916469	0.051408	0.940565	0.0411716	0.875498	0.0636891	0.986515	-0.0102364	0.997556	0.0122811	0.972528	0.0225175		cucumisin
Vitvi05g01802	0.0859533	-1.71937	0.0858828	-1.17141	0.0418427	-1.74339	0.43918	0.54796	0.984655	-0.0240231	0.381177	-0.571983	cl30															Unknown protein
Vitvi04g00308	0.253755	-0.758634	0.0241091	-1.17118	0.824994	-0.22363	0.478526	-0.412542	0.595256	0.535004	0.0743059	0.947546	cl04		0.956173	0.0381617	0.735553	0.183192	0.455914	0.298502	0.790546	0.14503	0.881008	0.260341	0.869593	0.11531		Unknown protein
Vitvi15g00919	0.430387	-0.218794	0.000134509	-1.16812	0.727654	-0.128372	0.00363994	-0.949321	0.84839	0.0904225	0.00215667	1.03974	cl02		0.823056	0.0639994	0.435047	0.183439	0.286548	0.212224	0.641293	0.119439	0.865118	0.148225	0.946732	0.0287856		Unknown protein
Vitvi19g01023	0.541808	-0.44311	0.0283143	-1.16687	0.265381	-0.737075	0.205783	-0.723757	0.835068	-0.293965	0.46285	0.429792	cl02		0.965092	-0.0478827	0.732933	-0.301114	0.698027	0.307875	0.77163	-0.253231	0.914673	0.355758	0.490157	0.608989		No hit
Vitvi01g01547	0.621751	-0.22281	0.00122539	-1.16457	0.591515	-0.252399	0.0104513	-0.94176	0.993374	-0.0295888	0.0117878	0.912171	cl02		0.589081	-0.262861	0.987989	-0.011763	0.739943	-0.172544	0.614415	0.251098	0.979919	0.0903171	0.825763	-0.160781		Remorin
Vitvi03g00253	0.852415	-0.0733149	0.000633274	-1.16406	0.556245	0.26685	0.00552362	-1.09074	0.655056	0.340165	0.00307431	1.43091	cl08		0.911039	0.0465589	0.200719	0.391336	0.582249	0.158988	0.240166	0.344777	0.955264	0.112429	0.540071	-0.232348		Cysteine endopeptidase, papain-type (XCP1)
Vitvi07g00178	0.193298	-0.42077	0.000323029	-1.15651	0.76954	-0.116692	0.0127151	-0.735738	0.537487	0.304078	0.00472722	1.03982	cl04		0.807968	0.0549316	0.574418	0.109717	0.349221	0.14813	0.809153	0.0547851	0.898431	0.0931987	0.899707	0.0384136		MRNA-binding protein precursor
Vitvi05g01758	0.741643	1.14986	0.434856	-1.15455	0.668533	1.23777	0.346222	-2.30441	0.978325	0.0879047	0.285687	2.39231			0.011579	-1.80374	0.181693	-1.1384	0.0195462	-1.73865	0.267523	0.665339	0.991093	0.0650917	0.422987	-0.600247	cl11	Pathogenesis protein 10.3 [Vitis quinquangularis]
Vitvi03g01196	0.17362	-0.788472	0.0103703	-1.14585	0.917176	-0.051424	0.431192	-0.357379	0.419318	0.737048	0.031602	1.09443	cl04		0.634805	0.220145	0.431473	0.353865	0.282086	0.416615	0.807039	0.133719	0.928491	0.19647	0.947854	0.0627507		Disease resistance protein (CC-NBS-LRR class)
Vitvi11g00009	0.161776	-0.723504	0.00565132	-1.14377	0.667541	-0.225801	0.301216	-0.420267	0.531354	0.497703	0.0346653	0.91797	cl04		0.863437	-0.116961	0.539925	0.33275	0.403276	0.374997	0.360546	0.449711	0.699973	0.491958	0.963268	0.0422473		Glycosyl hydrolase family 17 protein
Vitvi00g00922	0.0913976	-1.16833	0.0188166	-1.14145	0.100997	-0.94266	0.977849	0.0268849	0.868809	0.225674	0.748838	0.198789	cl13		0.0837169	0.340795	0.96777	0.0160653	0.0777023	0.358844	0.118967	-0.32473	0.996418	0.0180488	0.148734	0.342779		Peptidyl-prolyl cis-trans isomerase, FKBP-type
Vitvi09g00449	0.681929	-0.342786	0.0421234	-1.13731	0.343124	-0.739223	0.193485	-0.794525	0.822258	-0.396436	0.448532	0.398089	cl05		0.14782	0.380623	0.447531	0.233561	0.041982	0.563845	0.669152	-0.147062	0.889337	0.183221	0.364217	0.330283		2-oxoglutarate-dependent dioxygenase
Vitvi12g02233	0.954882	-0.0536307	0.0271065	-1.1363	0.295119	-0.675368	0.0598147	-1.08267	0.580186	-0.621737	0.393824	0.46093	cl05		0.843147	0.19071	0.679766	-0.324046	0.763566	-0.207952	0.468626	-0.514756	0.881946	-0.398661	0.927026	0.116094		Unknown
Vitvi01g01887	0.21214	-0.532681	0.00169163	-1.136	0.111219	-0.651044	0.059918	-0.603323	0.91549	-0.118362	0.102324	0.484961	cl02		0.375431	-0.226269	0.931563	-0.0370346	0.578718	-0.143913	0.510814	0.189235	0.966714	0.0823567	0.784652	-0.106878		Phosphate-induced protein 1
Vitvi07g01391	0.180779	-1.02751	0.0435605	-1.13363	0.173975	-1.00771	0.886854	-0.106125	0.975042	0.0197987	0.811381	0.125924	cl18		0.842516	0.115217	0.651229	0.232498	0.548276	0.24158	0.841334	0.11728	0.966384	0.126362	0.983939	0.00908206		Hydrolase, alpha/beta fold
Vitvi07g02143	0.312762	-0.417001	0.00253969	-1.13347	0.758593	-0.137757	0.0602247	-0.716468	0.723314	0.279245	0.0152111	0.995713	cl04		0.895179	-0.0424416	0.954553	0.0218102	0.995953	-0.00134404	0.829459	0.0642518	0.984499	0.0410976	0.957758	-0.0231542		Endo-1,3;1,4-beta-D-glucanase precursor
Vitvi18g02772	0.0844901	-1.10337	0.0125315	-1.13231	0.0519591	-1.09242	0.981382	-0.0289427	0.972598	0.0109481	0.910889	0.0398908	cl18		0.61275	-0.434237	0.417899	-0.648261	0.678899	-0.327881	0.813262	-0.214024	0.990824	0.106356	0.761659	0.32038		MAPK (MPK9)
Vitvi06g00994	0.139167	-0.794381	0.00610276	-1.13194	0.475518	-0.386657	0.40377	-0.33756	0.599616	0.407724	0.059978	0.745284	cl04		0.959956	0.0342373	0.73477	-0.189672	0.899394	-0.0800907	0.654271	-0.22391	0.979919	-0.114328	0.862812	0.109582		Unknown protein
Vitvi16g01314	0.436324	-0.3827	0.00446484	-1.12845	0.889939	-0.100792	0.0541562	-0.745745	0.750821	0.281908	0.01707	1.02765	cl04		0.946283	0.0486496	0.73747	0.204197	0.934158	-0.052405	0.804027	0.155547	0.983079	-0.101055	0.69456	-0.256602		Thaumatin
Vitvi02g01843	0.291278	-0.474899	0.00271938	-1.12025	0.29499	-0.464059	0.058318	-0.645354	0.989032	0.0108402	0.0538094	0.656194	cl02		0.705195	0.140599	0.466322	0.251842	0.596615	0.163986	0.785084	0.111243	0.996557	0.0233868	0.866561	-0.0878558		LRR receptor-like serine/threonine-protein kinase
Vitvi18g00165	0.134675	-1.30545	0.0739129	-1.11999	0.0229961	-1.79739	0.798231	0.185468	0.68134	-0.491937	0.222885	-0.677405	cl10		0.783175	-0.354096	0.675643	-0.491046	0.61014	-0.468253	0.916151	-0.13695	0.987059	-0.114157	0.999381	0.0227926		no hit
Vitvi17g01411	0.5592	-0.341591	0.0131887	-1.1191	0.651843	0.248453	0.0978389	-0.77751	0.521901	0.590044	0.0138399	1.36755	cl08		0.926982	0.0806301	0.751408	0.254442	0.672224	0.275643	0.841696	0.173812	0.967328	0.195013	0.987955	0.0212013		Agenet domain-containing protein
Vitvi01g01883	0.804053	-0.130731	0.00833037	-1.11189	0.956194	0.0172911	0.0347173	-0.981156	0.878354	0.148022	0.0186851	1.12918	cl04		0.124705	-0.359157	0.925976	-0.0403158	0.453353	-0.182638	0.207082	0.318841	0.85503	0.176519	0.685469	-0.142322		F-box protein PP2-B12 (Protein phloem protein 2-like B12)
Vitvi18g00311	0.183513	-0.559595	0.00180517	-1.10931	0.359941	-0.392804	0.0799543	-0.549719	0.800565	0.166792	0.0282119	0.716511	cl02		0.986584	-0.0223111	0.760996	0.182381	0.818143	0.129809	0.724024	0.204692	0.969917	0.15212	0.943648	-0.0525719		Thaumatin ATLP-1
Vitvi12g00727	0.0734332	-0.889492	0.00276002	-1.10818	0.0287877	-0.939086	0.56295	-0.218689	0.983434	-0.0495947	0.597382	0.169094	cl02		0.367036	-0.378947	0.249675	-0.510916	0.103623	-0.629604	0.804027	-0.131969	0.873716	-0.250657	0.845523	-0.118688		Kelch repeat-containing protein
Vitvi02g00288	0.550913	-0.189351	0.00032589	-1.10668	0.724718	-0.129811	0.00552362	-0.917327	0.924735	0.0595392	0.00499218	0.976866	cl02		0.896853	0.0531446	0.374807	0.305072	0.600627	0.160454	0.490282	0.251927	0.961623	0.107309	0.778111	-0.144618		2-oxoglutarate-dependent dioxygenase
Vitvi15g01398	0.0616812	-3.13081	0.343264	-1.1061	0.0842545	-2.35424	0.0424434	2.02471	0.63682	0.776569	0.209279	-1.24814	cl27															Gag-protease-integrase-RT-RNaseH polyprotein OS=Glycine max PE=4 SV=1
Vitvi08g02013	0.429197	-0.485084	0.020981	-1.10038	0.766518	0.191069	0.220517	-0.615297	0.511316	0.676152	0.0234264	1.29145	cl04		0.514384	-0.206877	0.570477	0.20204	0.532565	-0.180406	0.174951	0.408917	0.996557	0.0264709	0.281637	-0.382446		No hit
Vitvi08g01993	0.458947	-0.281804	0.00124709	-1.07767	0.068302	-0.69948	0.0160508	-0.795868	0.522909	-0.417677	0.132722	0.378191	cl05		0.7593	-0.276954	0.366453	-0.674065	0.417681	-0.536035	0.610994	-0.397111	0.955147	-0.259081	0.916649	0.13803		No hit
Vitvi05g01860	0.569266	-0.271708	0.00403477	-1.07294	0.751983	0.100585	0.0332411	-0.801237	0.583845	0.372292	0.00787245	1.17353	cl04		0.372423	0.33483	0.807477	-0.124368	0.895113	0.0632701	0.219957	-0.459198	0.852751	-0.27156	0.722183	0.187638		No hit
Vitvi17g00235	0.798384	-0.211832	0.034355	-1.07211	0.888858	0.159564	0.118265	-0.860282	0.831588	0.371396	0.0476951	1.23168	cl08		0.892647	-0.0812679	0.743384	0.174413	0.813748	-0.103992	0.581525	0.255681	0.996557	-0.0227245	0.587413	-0.278406		Exonuclease
Vitvi07g02239	0.583408	-0.301945	0.0120156	-1.07083	0.805593	0.200947	0.0824699	-0.768883	0.638147	0.502892	0.0179673	1.27178	cl08		0.920625	-0.0701544	0.95048	-0.0463768	0.544165	0.278919	0.982289	0.0237776	0.837939	0.349073	0.584761	0.325296		Patatin
Vitvi08g02107	0.876756	-0.0751881	0.00395135	-1.06787	0.441677	0.31484	0.0168145	-0.992677	0.583845	0.390028	0.00554714	1.3827	cl08		0.0993948	0.225694	0.216076	0.191802	0.410065	0.116311	0.876172	-0.0338922	0.847856	-0.109383	0.72204	-0.0754913		Unknown protein
Vitvi12g00717	0.341352	-0.526492	0.0147323	-1.06562	0.195148	-0.719077	0.227748	-0.539124	0.899042	-0.192586	0.386452	0.346538	cl02		0.892734	0.0818324	0.466322	0.354103	0.942544	0.0392674	0.58814	0.272271	0.995527	-0.042565	0.583607	-0.314836		Unknown protein
Vitvi17g01370	0.640254	-0.275865	0.0179657	-1.06512	0.761693	-0.219917	0.103169	-0.789251	0.949991	0.0559488	0.0696476	0.845199	cl02		0.709461	-0.206196	0.931563	-0.0688675	0.802064	0.13142	0.822046	0.137328	0.842005	0.337616	0.769728	0.200288		Peptidyl-prolyl cis-trans isomerase FKBP-type
Vitvi19g01002	0.0875536	-0.837185	0.00348826	-1.06228	0.178515	-0.569662	0.490323	-0.225094	0.72725	0.267523	0.12809	0.492616	cl18		0.26933	-0.386135	0.632231	-0.212726	0.941689	-0.0341785	0.693123	0.173409	0.731464	0.351956	0.7402	0.178547		Ankyrin repeat
Vitvi10g01342	0.645605	-0.350832	0.0368008	-1.05969	0.449934	-0.490084	0.187226	-0.70886	0.91744	-0.139253	0.299978	0.569607	cl02		0.0478319	0.575499	0.94422	0.0355381	0.0178671	0.780918	0.0870505	-0.539961	0.898012	0.205419	0.0380077	0.745379		ARGONAUTE 2 (AGO2)
Vitvi02g00303	0.816318	0.140287	0.007251	-1.05819	0.266909	-0.532123	0.0120567	-1.19848	0.40134	-0.67241	0.156268	0.52607	cl05		0.383041	-0.19792	0.734764	-0.100687	0.0327693	-0.478452	0.733431	0.0972333	0.536491	-0.280532	0.133445	-0.377765		CYP86A2
Vitvi18g02834	0.742541	-0.244137	0.0399709	-1.05546	0.80199	-0.151103	0.156895	-0.811327	0.976541	0.0930338	0.129254	0.904361	cl02		0.979622	-0.0281789	0.715638	0.227771	0.962306	0.0230597	0.665878	0.25595	0.995261	0.0512387	0.786635	-0.204711		Unknown
Vitvi18g02837	0.907586	-0.170245	0.146428	-1.05124	0.042538	-1.88386	0.291506	-0.880991	0.197685	-1.71362	0.22873	-0.832629	cl11		0.187807	-1.00752	0.387099	-0.792109	0.192086	-1.01692	0.805857	0.215412	0.99831	-0.00939949	0.84869	-0.224812		Pathogen-related
Vitvi04g01790	0.921805	-0.0677133	0.0260052	-1.05097	0.955049	0.0195515	0.0657255	-0.983255	0.941686	0.0872648	0.0437515	1.07052	cl04		0.892647	-0.0781894	0.964179	-0.0299598	0.910331	0.0495493	0.944266	0.0482297	0.959835	0.127739	0.903361	0.079509		Uncharacterized protein OS=Morus notabilis GN=L484_003000 PE=4 SV=1
Vitvi09g01946	0.146022	-0.935499	0.0250918	-1.04895	0.355441	-0.578684	0.847946	-0.113448	0.714387	0.356815	0.29239	0.470263	cl13		0.956769	0.0461783	0.848703	-0.119187	0.850721	0.108064	0.767137	-0.165366	0.990824	0.0618858	0.719958	0.227252		LRR receptor-like serine/threonine-protein kinase FLS2
Vitvi07g02589	0.209976	-0.889038	0.0476599	-1.04745	0.211735	-0.856016	0.830824	-0.158412	0.972598	0.0330216	0.734992	0.191433	cl18		0.1219	0.313232	0.893864	0.0444283	0.363659	0.186396	0.220712	-0.268804	0.898012	-0.126836	0.627298	0.141968		Threonine endopeptidase
Vitvi19g01807	0.316801	-0.602018	0.0247807	-1.04513	0.437548	-0.435173	0.377469	-0.443114	0.924735	0.166845	0.230964	0.609959	cl02		0.746354	-0.19408	0.556127	-0.326429	0.815895	-0.129994	0.838028	-0.132349	0.990824	0.0640856	0.785014	0.196435		Receptor kinase 2
Vitvi16g01388	0.67126	-0.157839	0.00100012	-1.04366	0.684886	-0.178032	0.00882439	-0.885824	0.991572	-0.0201932	0.00903143	0.865631	cl02		0.887994	-0.0526173	0.945742	-0.0281993	0.900132	0.0372066	0.959947	0.0244179	0.955266	0.0898239	0.869044	0.0654059		Thylakoid lumenal 17.4 kDa protein, chloroplast
Vitvi18g03143	0.803873	-0.184645	0.0270856	-1.04087	0.18093	-0.868099	0.0925198	-0.856222	0.540439	-0.683454	0.612987	0.172768	cl05		0.881621	-0.148768	0.990495	-0.0108833	0.841648	-0.15883	0.896851	0.137885	0.998223	-0.0100616	0.907186	-0.147947		ncRNA
Vitvi14g01653	0.806329	-0.186329	0.0432552	-1.04012	0.913546	0.0111283	0.138704	-0.85379	0.95519	0.197457	0.105395	1.05125	cl04		0.804941	0.12815	0.876828	0.0908283	0.686803	0.175037	0.959947	-0.0373215	0.995527	0.0468876	0.919058	0.0842091		Unknown protein
Vitvi14g00268	0.726758	0.20356	0.00498358	-1.03625	0.543842	-0.319453	0.00826514	-1.23981	0.551572	-0.523013	0.0414825	0.716797	cl15		0.508538	0.261717	0.373183	0.364853	0.718013	0.15655	0.859417	0.103136	0.968099	-0.105167	0.687229	-0.208303		Xyloglucanase inhibitor
Vitvi10g00084	0.21057	-0.672458	0.013246	-1.03476	0.318051	-0.553725	0.409704	-0.362302	0.882486	0.118733	0.200524	0.481035	cl02		0.996924	9.82284e-05	0.600326	0.176309	0.610675	0.150208	0.581525	0.176211	0.902902	0.15011	0.959352	-0.0261013		Endonuclease/exonuclease/phosphatase family
Vitvi17g00053	0.294383	-0.682389	0.0394313	-1.02995	0.195139	-0.817563	0.558626	-0.347563	0.938709	-0.135173	0.714123	0.21239	cl02		0.969459	0.0438688	0.374807	0.63861	0.340294	-0.516643	0.405456	0.594742	0.731464	-0.560512	0.103513	-1.15525		UPF0497 family
Vitvi18g02299	0.808093	-0.17783	0.0263188	-1.02798	0.67922	-0.314237	0.0904679	-0.85015	0.954342	-0.136407	0.11984	0.713742	cl02															Reverse transcriptase (RNA-dependent DNA polymerase)
Vitvi07g02753	0.314814	-0.53636	0.0139677	-1.02716	0.290923	-0.54761	0.240487	-0.490798	0.995124	-0.0112501	0.238611	0.479548	cl02		0.227039	0.61127	0.985271	0.0170933	0.289597	0.507636	0.27417	-0.594177	0.989049	-0.103635	0.442904	0.490542		Unknown protein
Vitvi08g00084	0.201148	-0.580131	0.00510921	-1.02547	0.581273	-0.284917	0.199302	-0.445336	0.679228	0.295214	0.0385948	0.740551	cl04		0.996293	0.00688191	0.705975	0.217231	0.850326	-0.0906692	0.683358	0.210349	0.983079	-0.0975512	0.585483	-0.307901		No hit
Vitvi15g00574	0.232874	-0.387021	0.000613536	-1.02243	0.972767	-0.017945	0.0185799	-0.635404	0.435769	0.369076	0.00472722	1.00448	cl04		0.278745	-0.275647	0.846656	0.0804896	0.762491	-0.0878893	0.185358	0.356137	0.855125	0.187758	0.638701	-0.168379		Peptidyl-prolyl cis-trans isomerase FKBP-type FKB20-2
Vitvi17g00145	0.3582	-0.565718	0.0283772	-1.02169	0.688474	-0.28609	0.364814	-0.455973	0.8082	0.279628	0.126273	0.7356	cl04		0.592844	0.27917	0.70624	-0.198364	0.847095	0.102927	0.289471	-0.477534	0.955266	-0.176243	0.584723	0.301292		Auxin-independent growth promoter
Vitvi14g01621	0.712651	-0.210698	0.0121969	-1.01992	0.735381	0.177843	0.0598147	-0.809218	0.679462	0.388542	0.0153571	1.19776	cl08		0.174412	0.291737	0.152538	0.357254	0.041982	0.447722	0.838563	0.0655172	0.872117	0.155985	0.797284	0.0904679		unknown
Vitvi07g03059	0.185926	-0.877999	0.0379756	-1.01911	0.0693793	-1.10944	0.827761	-0.141112	0.841562	-0.231445	0.877207	-0.0903338	cl11		0.441623	-0.363448	0.389045	-0.427111	0.367904	-0.396236	0.928498	-0.0636629	0.996921	-0.0327884	0.969808	0.0308746		ncRNA
Vitvi18g02985	0.133111	-0.990909	0.0313489	-1.01691	0.0683209	-1.09232	0.97047	-0.0260039	0.951294	-0.101408	0.92664	-0.0754041	cl28		0.705721	0.327457	0.525728	-0.465728	0.490323	-0.437373	0.238775	-0.793185	0.644174	-0.76483	0.975834	0.0283553		No hit
Vitvi08g01556	0.128291	-0.477289	0.000459967	-1.00581	0.11646	-0.448074	0.0347173	-0.528522	0.956433	0.0292154	0.0254738	0.557738	cl02		0.505634	0.129013	0.901081	0.0356232	0.363192	0.154606	0.67361	-0.0933901	0.989797	0.0255931	0.617819	0.118983		Peptidylprolyl isomerase
Vitvi17g00093	0.446427	-0.480432	0.03765	-1.00394	0.773713	-0.267573	0.330593	-0.523511	0.829981	0.212859	0.123813	0.73637	cl02		0.916344	-0.0501584	0.909686	-0.0592888	0.832649	0.0771125	0.990578	-0.00913032	0.945882	0.127271	0.770637	0.136401		Thylakoid lumenal 17.9 kDa protein, chloroplast
Vitvi01g00903	0.712651	-0.269329	0.0453082	-1.0003	0.804248	-0.230728	0.190356	-0.73097	0.962881	0.0386005	0.137632	0.769571	cl02		0.987785	-0.0200985	0.957287	-0.056303	0.911774	-0.0908898	0.970438	-0.0362045	0.99443	-0.0707913	0.982756	-0.0345868		Pentatricopeptide (PPR) repeat-containing protein
Vitvi18g00051	0.973518	-0.00937465	0.010227	-0.991009	0.569108	0.337207	0.0264504	-0.981634	0.7516	0.346582	0.010155	1.32822	cl08		0.87741	0.0739159	0.250679	0.416598	0.819956	0.0901254	0.337904	0.342682	0.996921	0.0162095	0.444469	-0.326472		Cysteine endopeptidase, papain-type (XCP1)
Vitvi12g02394	0.230305	0.699671	0.0224046	-0.975397	0.6319	-0.298509	0.00657086	-1.67507	0.258293	-0.99818	0.123479	0.676888	cl15		0.69464	-0.101651	0.840302	-0.0650902	0.201217	-0.258356	0.914166	0.0365609	0.851773	-0.156704	0.479835	-0.193265		Unknown
Vitvi14g02835	0.199059	-1.58557	0.295569	-0.972103	0.190358	-1.51318	0.52694	0.613467	0.976876	0.0723914	0.577197	-0.541075			0.0135171	-1.00566	0.591496	-0.296505	0.801202	0.158405	0.0827156	0.70916	0.0262046	1.16407	0.462217	0.45491	cl14	No hit
Vitvi10g00024	0.859478	0.189061	0.0530839	-0.972044	0.0136936	-1.63158	0.0600714	-1.16111	0.0662094	-1.82064	0.168765	-0.659535	cl20															Ubiquitin family
Vitvi18g00687	0.52372	-0.267792	0.00588495	-0.970554	0.8842	0.0607484	0.0628756	-0.702762	0.650943	0.32854	0.0123758	1.0313	cl04		0.252641	0.22099	0.951863	0.021398	0.194212	0.246015	0.341146	-0.199592	0.992659	0.0250248	0.363972	0.224617		Cytochrome b5 DIF-F
Vitvi05g01943	0.959625	0.0482546	0.0144006	-0.96907	0.686604	0.23632	0.0279629	-1.01732	0.878565	0.188066	0.015756	1.20539	cl08		0.106328	-1.02674	0.716133	-0.339672	0.534922	-0.433347	0.310015	0.687069	0.774134	0.593394	0.940888	-0.0936755		No hit
Vitvi11g00712	0.801437	0.120911	0.00310762	-0.959406	0.16959	-0.542702	0.0068829	-1.08032	0.278085	-0.663613	0.122951	0.416704	cl05		0.836355	-0.0895005	0.850702	-0.0902965	0.162031	-0.398836	0.999079	-0.000795976	0.702586	-0.309336	0.41101	-0.30854		Serine carboxypeptidase S10
Vitvi02g01438	0.659894	0.633519	0.218226	-0.950111	0.322208	1.23451	0.128812	-1.58363	0.813909	0.600988	0.0498153	2.18462	cl12		0.999568	-0.0216345	0.928263	0.133174	0.276367	-0.751385	0.9217	0.154809	0.703784	-0.729751	0.342364	-0.88456		Arachidonic acid-induced DEA1
Vitvi08g01237	0.65645	0.223443	0.00496862	-0.94468	0.394387	0.381387	0.00719708	-1.16812	0.878565	0.157944	0.00582396	1.32607	cl12		0.777377	-0.142954	0.752195	0.156981	0.988378	-0.00650437	0.472654	0.299935	0.960128	0.13645	0.768393	-0.163485		Thaumatin
Vitvi09g00599	0.199059	-0.536678	0.00537352	-0.937516	0.0153459	-1.00289	0.214866	-0.400838	0.455088	-0.466215	0.917103	-0.0653772	cl11		0.268425	-0.590317	0.157127	-0.82842	0.189165	-0.677639	0.693167	-0.238104	0.986151	-0.0873227	0.849931	0.150781		Small heat shock protein (HSP26.5-P) 26.5 kDa class I
Vitvi14g02851	0.295933	-0.705089	0.0745615	-0.905215	0.00766655	-1.84724	0.776535	-0.200126	0.18409	-1.14215	0.0524072	-0.942023	cl11															Unknown
Vitvi06g01607	0.866099	0.136149	0.018248	-0.889886	0.775866	0.144067	0.0260769	-1.02604	0.969478	0.00791737	0.0212661	1.03395	cl12		0.196436	0.4451	0.548757	0.251209	0.201015	0.445594	0.664996	-0.19389	0.998936	0.0004948	0.726339	0.194385		Unknown
Vitvi03g00381	0.784342	-0.216919	0.0810453	-0.877217	0.533575	0.54129	0.255342	-0.660298	0.583845	0.758208	0.0383988	1.41851	cl08		0.392496	0.394507	0.402913	0.425731	0.652693	0.223874	0.974655	0.0312239	0.955264	-0.170633	0.766962	-0.201856		DC1 domain-containing protein
Vitvi05g00337	0.807557	-0.143214	0.0292314	-0.875921	0.280534	0.622955	0.100192	-0.732706	0.414449	0.766169	0.00990976	1.49888	cl08		0.0889216	-0.417657	0.535107	0.195419	0.97113	0.0153137	0.020355	0.613076	0.301262	0.432971	0.617819	-0.180105		Receptor protein kinase
Vitvi08g01621	0.638741	-0.224797	0.0156745	-0.872129	0.6324	0.253704	0.0947396	-0.647331	0.55817	0.478501	0.0149051	1.12583	cl08		0.348818	0.46785	0.848664	0.145437	0.727644	0.190311	0.580328	-0.322413	0.901384	-0.277538	0.962954	0.0448743		Unknown protein
Vitvi00g02265	0.148936	-1.90516	0.392865	-0.865566	0.00902777	-3.18462	0.289639	1.03959	0.322602	-1.27947	0.0154853	-2.31906	cl10															Rust resistance kinase Lr10
Vitvi14g02997	0.837033	-0.0999222	0.018272	-0.829904	0.407662	0.387216	0.0624274	-0.729982	0.530641	0.487138	0.00999837	1.21712	cl08		0.966907	0.013931	0.18125	0.372732	0.425985	0.194235	0.169794	0.358801	0.863927	0.180304	0.604271	-0.178497		Unknown protein
Vitvi17g00677	0.679999	0.271104	0.0640714	-0.825157	0.304909	-0.604098	0.0424454	-1.09626	0.351362	-0.875202	0.661424	0.221059	cl05		0.667721	0.265751	0.365315	0.510885	0.373697	0.439596	0.700797	0.245134	0.962827	0.173845	0.947415	-0.0712892		Remorin
Vitvi14g02642	0.818181	0.154846	0.0279551	-0.823541	0.575636	0.263665	0.0313204	-0.978387	0.899826	0.108819	0.0187592	1.08721	cl12		0.536916	0.220809	0.8184	0.110791	0.316656	0.327788	0.801382	-0.110018	0.973317	0.106978	0.650412	0.216997		Acetyltransferase (GNAT) domain protein OS=Medicago truncatula GN=MTR_7g114410 PE=4 SV=2
Vitvi11g01371	0.922127	-0.105018	0.127551	-0.82142	0.748233	-0.291883	0.252518	-0.716402	0.929127	-0.186865	0.372061	0.529537			0.158279	0.331798	2.22507e-05	1.42151	0.0143968	0.612231	0.000188582	1.08971	0.644174	0.280433	0.00467887	-0.809275	cl08	FAD linked oxidase, N-terminal
Vitvi13g00675	0.59668	-0.276301	0.0405509	-0.811563	0.0131977	-1.27651	0.237847	-0.535262	0.163417	-1.00021	0.212628	-0.46495	cl11															Nodulin
Vitvi12g00782	0.901905	-0.0665435	0.0092646	-0.81021	0.423324	0.328088	0.0290919	-0.743667	0.583845	0.394632	0.00743188	1.1383	cl08		0.487518	-0.185523	0.939584	-0.0335323	0.892956	0.0400092	0.599436	0.15199	0.773751	0.225532	0.854948	0.0735415		Unknown protein
Vitvi07g02971	0.574689	-0.407554	0.0983735	-0.80771	0.0405627	-1.3364	0.481652	-0.400156	0.328725	-0.928846	0.340638	-0.528689	cl11		0.677624	0.298647	0.653104	-0.296307	0.849425	-0.129059	0.31108	-0.594954	0.852751	-0.427706	0.83919	0.167248		Ankyrin repeat protein
Vitvi14g02850	0.831024	-0.153934	0.0912747	-0.807167	0.0433335	-1.24781	0.249198	-0.653234	0.227273	-1.09388	0.386224	-0.440645	cl11															Unknown
Vitvi07g02007	0.281914	0.827905	0.0885593	-0.781981	0.0972236	1.26229	0.0178637	-1.60989	0.772549	0.434384	0.00927853	2.04427	cl12		0.962923	0.0171838	0.973045	-0.0140575	0.995402	-0.00213145	0.927986	-0.0312413	0.99636	-0.0193152	0.977917	0.0119261		Proteinase inhibitor se60
Vitvi06g01593	0.984917	0.0416166	0.0845926	-0.772579	0.521623	0.364766	0.132168	-0.814195	0.753249	0.323149	0.036797	1.13734	cl08		0.944304	0.225497	0.780561	-0.638596	0.677785	-0.722509	0.681022	-0.864093	0.898431	-0.948006	0.973679	-0.0839126		Unknown
Vitvi12g02197	0.202223	1.24388	0.15097	-0.759553	0.714595	-0.227587	0.0178637	-2.00344	0.265917	-1.47147	0.467014	0.531966	cl15		0.581961	0.618081	0.944573	0.110597	0.33338	0.959457	0.681022	-0.507484	0.967319	0.341376	0.535183	0.84886		Unknown
Vitvi05g00068	0.741187	0.372769	0.160917	-0.753793	0.215341	1.16666	0.116507	-1.12656	0.640754	0.793889	0.0241716	1.92045	cl12															Major allergen protein homolog
Vitvi18g00769	0.64963	0.177675	0.00441343	-0.75265	0.00508674	1.35853	0.00657086	-0.930325	0.0662094	1.18086	0.00045038	2.11118	cl08															Subtilase
Vitvi18g02523	0.331672	0.881322	0.139628	-0.750936	0.474416	0.605742	0.0311998	-1.63226	0.915447	-0.27558	0.0513626	1.35668	cl23		0.915252	0.136305	0.985107	-0.0250186	0.928631	0.0810053	0.897673	-0.161323	0.996921	-0.0552993	0.93874	0.106024		No hit
Vitvi16g01996	0.22063	-1.07889	0.265703	-0.741366	0.0419807	-1.64731	0.655462	0.337523	0.642123	-0.568421	0.13896	-0.905944	cl10		0.355755	-0.928583	0.83064	0.366006	0.553648	-0.613357	0.227857	1.29459	0.964782	0.315227	0.482104	-0.979362		Receptor-like protein kinase LRK14
Vitvi01g01374	0.970533	-0.00780979	0.000268698	-0.734704	0.71401	-0.0709691	0.00363994	-0.726894	0.884686	-0.0631593	0.00469896	0.663735			0.492117	-0.131377	0.00287667	-0.622463	0.345418	-0.160455	0.00768797	-0.491086	0.987756	-0.0290777	0.0185499	0.462008	cl14	Unknown protein
Vitvi07g01508	0.506411	0.394196	0.0423707	-0.730593	0.351744	0.495555	0.0200557	-1.12479	0.928052	0.101358	0.01506	1.22615	cl12		0.999997	0.00528857	0.944553	-0.0522104	0.771025	0.154272	0.943519	-0.057499	0.964782	0.148983	0.762219	0.206482		Symbiosis receptor kinase
Vitvi09g00035	0.779114	-0.213049	0.160258	-0.726781	0.037724	-1.41602	0.4429	-0.513732	0.227273	-1.20297	0.208904	-0.68924	cl11															Lipase GDSL 1
Vitvi09g00607	0.94829	0.0517535	0.0310918	-0.715472	0.61021	0.292739	0.0491587	-0.767226	0.837171	0.240985	0.0223078	1.00821	cl08		0.965829	-0.0313035	0.984202	0.0118171	0.86509	-0.0913543	0.949555	0.0431207	0.990824	-0.0600508	0.89486	-0.103171		Beta-1,3-glucanase
Vitvi03g01395	0.560152	-0.251969	0.0230952	-0.709959	0.348491	0.395869	0.165362	-0.457989	0.332605	0.647838	0.00999281	1.10583	cl08		0.394609	-0.283786	0.884059	0.0766531	0.920169	0.03572	0.289471	0.360439	0.717609	0.319506	0.961699	-0.0409331		Dirigent protein pDIR7
Vitvi07g00741	0.498132	0.319002	0.0348447	-0.684576	0.986141	-0.0441692	0.0166733	-1.00358	0.727159	-0.363171	0.0591569	0.640407	cl15		0.0896023	-0.468857	0.972107	-0.0205123	0.0353378	-0.605987	0.12493	0.448345	0.914057	-0.13713	0.074584	-0.585474		Li-tolerant lipase 1 isoform 1 OS=Theobroma cacao GN=TCM_026119 PE=4 SV=1
Vitvi07g00147	0.51943	0.529461	0.18531	-0.683515	0.225228	1.07705	0.0703109	-1.21298	0.791798	0.547587	0.0275784	1.76056	cl12		0.565291	0.181502	0.646787	-0.158719	0.664396	0.128329	0.230943	-0.340221	0.986151	-0.0531737	0.413813	0.287047		7S globulin precursor, basic
Vitvi16g01141	0.862849	-0.180555	0.207516	-0.669881	0.37459	-0.586727	0.439652	-0.489326	0.727446	-0.406172	0.963749	0.0831537			0.476977	-0.663251	0.251136	-1.06424	0.0353378	-1.69972	0.681022	-0.400987	0.458848	-1.03647	0.459538	-0.635484	cl03	LRR Receptor-like protein (Fragment) OS=Malus domestica PE=4 SV=1
Vitvi02g01273	0.805599	-0.329519	0.410667	-0.655627	0.478413	-0.781223	0.768062	-0.326107	0.846373	-0.451704	0.938108	-0.125596			0.498564	-0.640195	0.615382	-0.569268	0.0366383	-1.69275	0.944684	0.0709264	0.469121	-1.05255	0.201022	-1.12348	cl01	Proteinase inhibitor I4, serpin
Vitvi16g02142	0.19394	-1.78158	0.570535	-0.639127	0.0310455	-2.70921	0.278921	1.14245	0.541769	-0.927635	0.0373451	-2.07008	cl10		0.654225	-0.463335	0.886973	-0.214022	0.349446	-0.797883	0.826537	0.249313	0.955266	-0.334548	0.613642	-0.583861		Ser/Thr receptor-like kinase1
Vitvi03g00256	0.137287	-0.73592	0.0701431	-0.631345	0.0218302	-1.0253	0.835578	0.104575	0.668339	-0.289384	0.233987	-0.393959	cl10		0.957625	-0.0461344	0.925976	-0.0776119	0.928669	-0.0587072	0.970856	-0.0314775	0.99788	-0.0125729	0.983863	0.0189046		Pentatricopeptide (PPR) repeat-containing
Vitvi19g02362	0.227277	-0.82512	0.215727	-0.619805	0.00839077	-1.75777	0.758835	0.205314	0.216344	-0.932651	0.0235559	-1.13797	cl10															Retrovirus-related Pol polyprotein from transposon TNT 1-94 (Fragment) OS=Glycine soja GN=glysoja_041530 PE=4 SV=1
Vitvi10g02368	0.166328	-0.627483	0.0622784	-0.617253	0.0102376	-1.14629	0.976504	0.0102299	0.392222	-0.518805	0.106067	-0.529035	cl28		0.632974	-0.318777	0.342767	-0.552158	0.146098	-0.724938	0.704224	-0.233381	0.810055	-0.406161	0.81611	-0.17278		S-locus lectin protein kinase
Vitvi14g02542	0.803754	-0.28954	0.39923	-0.614794	0.347593	-0.971611	0.760844	-0.325254	0.749838	-0.68207	0.790875	-0.356817			0.0468713	-1.44788	0.859022	-0.24387	0.163732	-1.08373	0.10891	1.204	0.898012	0.364149	0.403976	-0.839855	cl02	Germin protein 3
Vitvi03g01388	0.234882	0.575442	0.06433	-0.611922	0.755786	0.122252	0.011062	-1.18736	0.617519	-0.45319	0.053333	0.734174	cl15		0.942143	-0.0626361	0.545744	0.349709	0.966368	-0.0234124	0.451567	0.412345	0.996921	0.0392237	0.559932	-0.373121		Proline-rich protein 4
Vitvi09g01409	0.193298	-0.66608	0.158755	-0.534188	0.0142469	-1.21055	0.774503	0.131891	0.427542	-0.544471	0.0696476	-0.676362	cl10															Unknown protein
Vitvi03g00692	0.202681	0.536633	0.0449319	-0.531466	0.175376	0.520504	0.00788159	-1.0681	0.997987	-0.0161285	0.00826817	1.05197	cl12		0.971778	-0.0132602	0.367309	-0.282296	0.891705	0.0514618	0.393865	-0.269036	0.980628	0.064722	0.353656	0.333758		Serine carboxypeptidase S10
Vitvi10g01616	0.571572	0.360163	0.179319	-0.50991	0.298228	0.520886	0.0779375	-0.870073	0.850509	0.160723	0.0334291	1.0308	cl12		0.586615	0.829176	0.736221	0.566915	0.836932	0.298573	0.913306	-0.262261	0.955264	-0.530603	0.914829	-0.268342		Stigma-specific Stig1
Vitvi02g00393	0.22931	0.783481	0.200889	-0.498432	0.163717	0.814265	0.02494	-1.28191	0.960064	0.0307841	0.0201512	1.3127	cl12		0.490826	-0.986432	0.417899	-1.19143	0.40351	-1.08124	0.914166	-0.204995	0.996557	-0.0948074	0.961699	0.110187		Osmotin
Vitvi09g01493	0.192409	0.596357	0.0778488	-0.491529	0.441677	0.32949	0.00987113	-1.08789	0.761742	-0.266868	0.0275784	0.821019	cl23		0.785492	-0.159175	0.879838	0.104549	0.752184	-0.150971	0.60619	0.263724	0.999977	0.00820446	0.666669	-0.25552		Senescence-associated protein
Vitvi18g00840	0.0659708	-1.3205	0.308869	-0.489822	0.0878328	-1.05036	0.0800505	0.830675	0.755277	0.270134	0.272653	-0.560541			0.0395017	-1.20586	0.576029	-0.441867	0.277463	-0.663293	0.199248	0.763989	0.751779	0.542562	0.816097	-0.221427	cl02	Acyl-peptide hydrolase
Vitvi16g02141	0.0507316	-1.36995	0.287796	-0.479768	0.00451324	-1.82222	0.0443836	0.890183	0.523597	-0.452269	0.00787245	-1.34245	cl10		0.138519	-0.709393	0.360183	-0.513123	0.077896	-0.837421	0.744819	0.19627	0.967319	-0.128028	0.58332	-0.324298		Receptor serine/threonine kinase
Vitvi16g01967	0.809536	-0.189952	0.267632	-0.471427	0.0449631	-1.05797	0.584228	-0.281475	0.237919	-0.868021	0.15669	-0.586546	cl11		0.307755	-0.551401	0.586252	-0.366085	0.187094	-0.682106	0.792222	0.185316	0.977304	-0.130704	0.657584	-0.31602		EIX receptor 2
Vitvi10g00598	0.937659	-0.0662648	0.460495	-0.459837	0.00902777	-2.12704	0.667406	-0.393572	0.0673374	-2.06078	0.0149036	-1.66721	cl20															Transcription factor
Vitvi15g00894	0.66504	0.352882	0.362676	-0.45565	0.222428	0.960452	0.204129	-0.808532	0.702139	0.60757	0.0464013	1.4161	cl12		0.222736	0.771584	0.229703	0.886447	0.496882	0.427643	0.934893	0.114862	0.917549	-0.343941	0.646273	-0.458803		FAD-binding domain-containing protein
Vitvi17g00837	0.209154	0.613748	0.151146	-0.448107	0.808447	0.166296	0.0165075	-1.06186	0.543239	-0.447452	0.126999	0.614403	cl15		0.958734	-0.0220671	0.668431	0.184008	0.982615	-0.0128977	0.58814	0.206075	0.996921	0.00916935	0.68686	-0.196906		Unknown protein
Vitvi12g01878	0.539451	-0.918277	0.666885	-0.445996	0.307317	-1.38445	0.785184	0.472281	0.868047	-0.466173	0.462311	-0.938454			0.217974	-0.76062	0.477024	-0.531993	0.023206	-1.39074	0.775856	0.228627	0.583795	-0.63012	0.171932	-0.858747	cl01	Globulin-like protein
Vitvi14g02495	0.541462	0.573983	0.418025	-0.445381	0.0865129	1.67952	0.171631	-1.01936	0.519399	1.10553	0.0216414	2.1249	cl12		0.132376	1.46872	0.202283	1.36972	0.276367	0.959303	0.973425	-0.0989926	0.938366	-0.509413	0.806346	-0.41042		Unknown
Vitvi05g00026	0.251041	0.597386	0.177797	-0.437488	0.264824	0.526368	0.0247839	-1.03487	0.977335	-0.0710184	0.0288742	0.963856	cl12		0.894391	-0.071991	0.984202	-0.0112955	0.928888	0.0483668	0.918185	0.0606956	0.967319	0.120358	0.937059	0.0596622		spindle and kinetochore-associated protein 1
Vitvi10g00264	0.0290137	-1.69745	0.338877	-0.434246	0.752529	-0.19003	0.0135157	1.26321	0.0692433	1.50742	0.724606	0.244216	cl24		0.587096	0.139657	0.382292	0.220863	0.346657	0.20971	0.804027	0.0812052	0.972872	0.0700526	0.979726	-0.0111527		unknown
Vitvi19g01969	0.135876	-0.646927	0.159317	-0.427679	0.0112678	-1.07174	0.551206	0.219249	0.500293	-0.424812	0.0552019	-0.64406	cl10		0.29596	-0.589056	0.800847	-0.216133	0.0502453	-1.05295	0.559499	0.372923	0.767707	-0.463895	0.170897	-0.836818		S-locus protein kinase
Vitvi16g02111	0.12319	-1.58678	0.625559	-0.419388	0.00871914	-2.50206	0.115686	1.16739	0.347525	-0.915283	0.00971593	-2.08267	cl10		0.28769	-0.646801	0.610478	-0.397764	0.0812736	-1.0063	0.737156	0.249037	0.873163	-0.359497	0.389994	-0.608534		Ser/Thr receptor-like kinase1
Vitvi18g01248	0.614473	-0.247727	0.222648	-0.414509	0.0142549	-1.11845	0.73273	-0.166782	0.173961	-0.870719	0.0549859	-0.703937	cl11		0.820833	0.250703	0.810332	-0.243291	0.992369	-0.0268635	0.566193	-0.493994	0.964866	-0.277566	0.839843	0.216428		Pathogenesis related protein
Vitvi05g00670	0.969019	-0.0760197	0.673363	-0.403107	0.778373	-0.486249	0.812046	-0.327087	0.91744	-0.410229	0.98975	-0.083142			0.215732	-1.35508	0.133095	-1.8449	0.0366383	-2.18629	0.633546	-0.489819	0.713161	-0.831208	0.763231	-0.341388	cl03	Proteinase inhibitor 1 PPI3B2
Vitvi05g01858	0.732143	-0.270735	0.443625	-0.397236	0.0179521	-1.50124	0.877283	-0.126501	0.159762	-1.23051	0.0341665	-1.10401	cl11		0.900915	0.133178	0.635407	-0.356018	0.0562395	-1.05231	0.492524	-0.489196	0.117333	-1.18549	0.28323	-0.696293		UPF0497 family
Vitvi12g01880	0.112531	1.19522	0.304434	-0.395565	0.549694	0.337713	0.0135157	-1.59079	0.481271	-0.85751	0.120696	0.733279	cl23		0.871914	-0.238221	0.81997	0.331185	0.713429	-0.376812	0.637249	0.569406	0.987059	-0.138591	0.58332	-0.707997		Cupin
Vitvi05g01817	0.265108	0.829665	0.399151	-0.392869	0.433149	-0.479281	0.0571453	-1.22253	0.207375	-1.30895	0.898448	-0.0864123			0.0046101	1.26912	0.6829	0.195377	0.709923	0.151018	0.0186063	-1.07374	0.0328151	-1.1181	0.957123	-0.0443588	cl14	Unknown protein
Vitvi11g01421	0.213444	0.873782	0.369157	-0.353946	0.178023	0.799676	0.0380903	-1.22773	0.993888	-0.074106	0.035651	1.15362	cl12		0.359801	-1.6737	0.397609	-1.69095	0.493529	-1.24682	0.99597	-0.0172516	0.974685	0.426873	0.863671	0.444124		unknown
Vitvi13g00014	0.84602	-0.140879	0.410159	-0.352638	0.0129255	-1.30884	0.724888	-0.211759	0.0990358	-1.16796	0.0264228	-0.956202	cl11		0.955137	-0.0547064	0.655709	0.290895	0.2575	-0.486078	0.570759	0.345601	0.731464	-0.431371	0.15694	-0.776973		Binding
Vitvi10g01662	0.584261	-0.420275	0.540226	-0.351663	0.0586291	-1.2842	0.931097	0.0686121	0.393982	-0.863925	0.0915269	-0.932537			0.302998	-0.630313	0.499132	-0.493008	0.0210505	-1.33882	0.874755	0.137305	0.460022	-0.708506	0.152298	-0.845811	cl01	Unknown
Vitvi10g00867	0.411858	-0.437888	0.407946	-0.332146	0.0153459	-1.2594	0.855756	0.105743	0.238824	-0.82151	0.0335889	-0.927253	cl10															Lipase class 3
Vitvi03g01371	0.475335	-0.398499	0.41563	-0.331221	0.0309368	-1.17331	0.926912	0.0672776	0.360694	-0.774814	0.0789867	-0.842092	cl10		0.788579	0.240525	0.621705	-0.400308	0.901948	-0.106883	0.364219	-0.640833	0.914057	-0.347408	0.77144	0.293425		Unknown protein
Vitvi19g02058	0.650081	-0.363698	0.586681	-0.321	0.0124074	-1.76884	0.953741	0.0426983	0.119441	-1.40514	0.0159632	-1.44784	cl10		0.882258	0.278586	0.636554	-0.627702	0.53189	-0.655863	0.473132	-0.906287	0.810055	-0.934448	0.981898	-0.0281609		No hit
Vitvi01g00624	0.224617	0.7722	0.411048	-0.320328	0.782359	0.186632	0.0445532	-1.09253	0.582373	-0.585568	0.300943	0.506959	cl15		0.782228	-0.171117	0.814028	0.15888	0.910804	0.0772434	0.534866	0.329997	0.914057	0.24836	0.921697	-0.0816366		uncharacterized protein
Vitvi10g02065	0.411557	-0.513055	0.481358	-0.316741	0.807082	0.177151	0.787771	0.196313	0.516851	0.690206	0.374851	0.493893			0.702466	-0.244368	0.157127	1.01044	0.993975	0.00752256	0.0428663	1.25481	0.926236	0.251891	0.177474	-1.00292	cl05	GRAM domain-containing protein / ABA-responsive
Vitvi18g00145	0.716748	0.258358	0.455098	-0.303713	0.17363	0.863555	0.292721	-0.562071	0.587314	0.605197	0.0421306	1.16727	cl12		0.822292	0.159217	0.721077	0.231574	0.605867	0.253422	0.920104	0.072357	0.983079	0.0942055	0.977368	0.0218485		Pentatricopeptide (PPR) repeat-containing
Vitvi11g00535	0.399308	-0.394149	0.371311	-0.302279	0.188551	0.734564	0.876314	0.0918703	0.176506	1.12871	0.0381154	1.03684	cl30		0.251189	0.829138	0.722683	0.325007	0.722689	0.286303	0.575146	-0.504131	0.85503	-0.542835	0.971663	-0.0387046		Disease resistance protein
Vitvi11g00276	0.719015	0.121256	0.123882	-0.300587	0.019607	0.729092	0.0824483	-0.421843	0.18409	0.607836	0.00472722	1.02968	cl08		0.253964	0.501445	0.960006	0.0406781	0.340294	0.427428	0.333524	-0.460767	0.984585	-0.074017	0.528083	0.38675		Lachrymatory factor synthase
Vitvi02g00096	0.111097	-0.541136	0.221623	-0.283575	0.00210406	-1.25781	0.341437	0.257561	0.0890402	-0.716678	0.00499218	-0.974238	cl10		0.487536	0.415634	0.457202	-0.413637	0.860764	0.125752	0.117032	-0.829271	0.907849	-0.289883	0.408507	0.539389		unknown
Vitvi05g00510	0.391091	-0.653481	0.683253	-0.254125	0.0074511	-2.03979	0.576526	0.399357	0.114344	-1.38631	0.00843653	-1.78567	cl10															Late embryogenesis abundant protein D-34 (LEA D-34)
Vitvi18g02642	0.0372955	-0.556788	0.118873	-0.233198	0.0553222	-0.371207	0.0735206	0.323589	0.593003	0.18558	0.440137	-0.138009			0.467578	-0.179125	0.00342201	-0.762917	0.0894128	-0.376668	0.00910078	-0.583792	0.805851	-0.197543	0.104337	0.386249	cl14	No hit
Vitvi19g01924	0.894803	0.120874	0.54526	-0.229745	0.041016	-1.06071	0.525805	-0.350619	0.142708	-1.18159	0.0662341	-0.83097	cl20															no hit
Vitvi18g02818	0.914416	-0.0538066	0.48017	-0.225239	0.193405	-0.544826	0.716734	-0.171432	0.504453	-0.49102	0.416394	-0.319588			0.189017	-0.435291	0.670865	-0.192421	0.00161671	-1.14191	0.524317	0.24287	0.0469411	-0.706624	0.00878589	-0.949494	cl01	Lipase 3 (EXL3) family II extracellular
Vitvi04g01296	0.39697	0.173892	0.135181	-0.2242	0.547448	-0.127036	0.0338034	-0.398093	0.345407	-0.300929	0.607025	0.0971639			0.0115252	1.21195	0.124298	0.80124	0.546523	-0.233879	0.505397	-0.410706	0.0107728	-1.44582	0.0341237	-1.03512	cl13	Maf, septum formation protein
Vitvi07g00213	0.465314	0.390636	0.571223	-0.209512	0.0533387	1.2024	0.19064	-0.600148	0.457641	0.811769	0.0179294	1.41192	cl12		0.102142	0.505936	0.522007	0.242133	0.132148	0.482587	0.479092	-0.263803	0.995573	-0.0233487	0.608592	0.240454		IMK2 (inflorescence meristem receptor-like kinase 2)
Vitvi08g01435	0.16862	0.828731	0.648891	-0.176212	0.850269	-0.0974704	0.0489716	-1.00494	0.268085	-0.926201	0.90967	0.0787416	cl30		0.785016	-0.174021	0.596158	0.340149	0.876351	0.113298	0.346133	0.51417	0.898431	0.287319	0.771003	-0.226851		Pentatricopeptide repeat
Vitvi09g01914	0.357906	-0.444762	0.657147	-0.170279	0.0283292	-1.07338	0.552832	0.274484	0.398811	-0.62862	0.0361848	-0.903104	cl10		0.958255	-0.0495117	0.998849	-0.00185667	0.967016	-0.0404663	0.962259	0.047655	0.997556	0.00904544	0.97924	-0.0386096		Unknown
Vitvi01g01982	0.349904	-0.827999	0.851001	-0.156102	0.0322032	-1.84644	0.398122	0.671897	0.413303	-1.01844	0.0277313	-1.69034	cl10		0.326853	-0.579932	0.449533	-0.509016	0.274352	-0.612049	0.940846	0.0709154	0.996921	-0.032117	0.923889	-0.103032		Bet v I allergen
Vitvi18g02494	0.625083	-0.576631	0.855809	-0.148189	0.00663464	-2.81893	0.732643	0.428442	0.0662094	-2.2423	0.00660767	-2.67074	cl10															CYP87A2
Vitvi10g00852	0.514212	-0.407867	0.860022	-0.120775	0.579656	-0.331268	0.597661	0.287093	0.972095	0.0765993	0.669071	-0.210493			0.462625	-1.14986	0.141496	-2.2916	0.0240229	-3.06631	0.385013	-1.14174	0.265806	-1.91645	0.523601	-0.774709	cl03	no hit
Vitvi02g01319	0.562825	-0.355943	0.812506	-0.117073	0.0120129	-1.49601	0.701615	0.238869	0.156827	-1.14007	0.0119212	-1.37894	cl10															unknown
Vitvi04g00352	0.423935	-0.319886	0.707326	-0.113539	0.275952	-0.438303	0.610779	0.206347	0.921801	-0.118416	0.400515	-0.324764			0.0573568	-0.942171	0.0324317	-1.26907	0.487062	-0.368822	0.51926	-0.326895	0.656433	0.573349	0.108704	0.900244	cl09	RD22
Vitvi03g01636	0.677905	0.100508	0.537981	-0.0853267	0.00117638	-0.912669	0.318304	-0.185835	0.000413286	-1.01318	0.00164651	-0.827343	cl20		0.968786	-0.0227046	0.862693	-0.0913802	0.74794	0.12368	0.896851	-0.0686757	0.940378	0.146385	0.643886	0.215061		No hit
Vitvi16g00926	0.595178	-0.319124	0.885413	-0.0553157	0.0457108	-1.05455	0.677176	0.263809	0.339349	-0.73543	0.0385948	-0.999239	cl10		0.818368	-0.253313	0.939584	0.109241	0.24232	-0.849024	0.721308	0.362553	0.823901	-0.595711	0.312057	-0.958264		No hit
Vitvi16g00985	0.958193	0.041399	0.933292	-0.0252089	0.0209598	-1.0321	0.908477	-0.0666079	0.0971908	-1.07349	0.0167146	-1.00689	cl20															unknown
Vitvi12g00825	0.168549	-0.313619	0.905296	-0.019969	0.256788	-0.230523	0.136443	0.29365	0.867211	0.083096	0.265651	-0.210554			0.00198047	0.72461	0.133095	-0.363177	0.243755	0.240658	7.62849e-05	-1.08779	0.0754307	-0.483952	0.0129745	0.603835	cl07	Dentin sialophosphoprotein
Vitvi05g02279	0.877526	-0.0671153	0.986499	0.0057715	0.490329	-0.246139	0.86562	0.0728868	0.812518	-0.179023	0.44834	-0.25191			0.239342	-0.613225	0.427902	0.561886	0.957742	0.0461364	0.0444254	1.17511	0.585487	0.659361	0.532303	-0.51575	cl05	ARL (ARGOS)
Vitvi08g00986	0.559978	-0.21748	0.95539	0.0136214	0.0291585	-0.783321	0.497698	0.231102	0.285433	-0.565841	0.0191172	-0.796942			0.251055	-0.695248	0.619362	-0.403927	0.0178671	-1.45648	0.675278	0.29132	0.500155	-0.761228	0.103513	-1.05255	cl01	F-box family protein
Vitvi11g00431	0.822134	-0.169251	0.96506	0.0297374	0.0528488	-1.38901	0.851007	0.198988	0.260587	-1.21976	0.0380915	-1.41875	cl30															Salt-inducible protein kinase
Vitvi18g00831	0.929938	0.0510155	0.923265	0.0328741	0.00445704	-1.14904	0.983634	-0.0181414	0.013464	-1.20006	0.00434007	-1.18191	cl30		0.926853	-0.0483756	0.635102	0.212433	0.749839	0.132624	0.516863	0.260808	0.914057	0.181	0.906954	-0.0798082		Nodulation protein
Vitvi17g00082	0.536738	0.331666	0.978873	0.0385291	0.0646606	1.07579	0.531711	-0.293137	0.458893	0.744123	0.0476951	1.03726	cl21		0.599269	0.397961	0.818412	0.215568	0.608159	0.363471	0.853983	-0.182393	0.996921	-0.0344905	0.916585	0.147903		Amino acid-binding ACT
Vitvi18g02755	0.115178	-1.01364	0.877004	0.0600939	0.0629186	-1.06672	0.0399146	1.07373	0.968857	-0.0530763	0.0317711	-1.12681	cl17		0.935515	0.0685753	0.466865	0.498592	0.917965	0.0713882	0.538733	0.430017	0.999864	0.00281296	0.606417	-0.427204		No hit
Vitvi16g00631	0.957954	0.0855451	0.955039	0.0751514	0.0637073	-1.19158	0.98812	-0.0103937	0.19845	-1.27713	0.0385072	-1.26673	cl30		0.581961	-0.625068	0.654061	-0.569779	0.0874905	-1.52129	0.971866	0.0552884	0.699973	-0.896225	0.366633	-0.951513		LRR receptor-like serine/threonine-protein kinase GSO1
Vitvi16g01643	0.0616812	1.10602	0.754825	0.102689	0.726433	0.146765	0.0246786	-1.00333	0.18409	-0.959258	0.913335	0.0440757	cl30		0.38683	0.521128	0.445152	0.531954	0.920937	-0.0919558	0.998328	0.0108267	0.714254	-0.613084	0.42975	-0.62391		No hit
Vitvi17g00395	0.829617	0.269259	0.897574	0.120461	0.0677077	-1.56902	0.909219	-0.148798	0.18409	-1.83828	0.0363482	-1.68948	cl30		0.190027	-1.03775	0.6829	-0.457483	0.0631245	-1.42686	0.513528	0.580269	0.895491	-0.389109	0.274317	-0.969378		Wall-associated kinase 1 (WAK1)
Vitvi09g00792	0.664868	0.258271	0.716995	0.156053	0.532921	0.425593	0.883001	-0.102218	0.949991	0.167323	0.731701	0.26954			0.244361	-0.578215	0.280116	0.71778	0.634761	0.292589	0.0264393	1.296	0.335434	0.870804	0.62389	-0.425192	cl14	Nodulin
Vitvi13g01492	0.198818	-0.310778	0.372097	0.156275	0.482883	-0.158744	0.0347173	0.467053	0.738085	0.152034	0.122162	-0.315019			0.0301683	0.777394	0.141496	-0.545982	0.13772	0.523429	0.00125581	-1.32338	0.881008	-0.253965	0.00878589	1.06941	cl07	Unknown protein
Vitvi02g01507	0.78923	0.0712117	0.340924	0.159475	0.0195887	0.577326	0.716734	0.0882631	0.173961	0.506115	0.0580906	0.417852			0.00966303	-1.12026	0.125815	-0.785885	0.0122994	-1.13627	0.447099	0.334374	0.996921	-0.0160084	0.485856	-0.350383	cl11	No hit
Vitvi09g01466	0.0372955	-1.17907	0.730745	0.16241	0.846622	0.163122	0.00615242	1.34148	0.0490443	1.34219	0.970976	0.000712265	cl30															WD-40 repeat
Vitvi07g02682	0.148378	-1.01658	0.767326	0.164056	0.0506247	-1.29933	0.0492841	1.18063	0.849744	-0.282757	0.021575	-1.46339	cl17		0.846331	-0.322264	0.38541	-1.04959	0.465225	-0.793122	0.543027	-0.727325	0.935409	-0.470857	0.893836	0.256467		Uncharacterized protein OS=Prunus persica GN=PRUPE_ppa015169mg PE=4 SV=1
Vitvi17g00386	0.882146	-0.0579868	0.527718	0.183988	0.0212833	-0.825937	0.507072	0.241975	0.156827	-0.76795	0.00827575	-1.00992	cl07															Phosphoprotein NtEPc
Vitvi01g01941	0.243294	0.475858	0.525979	0.199195	0.0134606	-0.858364	0.457671	-0.276663	0.0117678	-1.33422	0.00625661	-1.05756	cl30															Map kinase substrate 1 MKS1
Vitvi07g00358	0.978061	0.0303133	0.721467	0.211579	0.901822	-0.0745722	0.835578	0.181266	0.946733	-0.104885	0.668128	-0.286152			0.645027	0.232834	0.0324317	1.20923	0.124831	0.637333	0.0484163	0.976393	0.767707	0.404499	0.402632	-0.571894	cl08	Subtilisin protease
Vitvi14g00029	0.198818	0.625128	0.454868	0.271953	0.0124181	1.471	0.4097	-0.353175	0.361733	0.845874	0.0235559	1.19905	cl21		0.569443	0.40638	0.638312	0.367127	0.420856	0.497408	0.974067	-0.0392526	0.990824	0.0910282	0.915417	0.130281		Aspartyl protease
Vitvi08g01851	0.115143	0.755606	0.353177	0.274317	0.0193458	1.1424	0.234199	-0.481289	0.694403	0.386799	0.0498639	0.868087	cl21		0.937863	-0.0301184	0.397636	0.211546	0.609056	0.11975	0.308022	0.241664	0.873716	0.149868	0.793962	-0.091796		UVI4 (polychome, UV-B-insensitive 4)
Vitvi10g00669	0.832559	0.088175	0.278789	0.286159	0.898219	0.0514018	0.582215	0.197984	0.972918	-0.0367732	0.48733	-0.234757			0.000357982	-1.3602	0.190303	-0.487843	0.00502165	-1.02528	0.00705018	0.872352	0.644977	0.334914	0.133399	-0.537438	cl02	Lipase GDSL
Vitvi04g00179	0.957908	-0.0277026	0.47709	0.311933	0.141315	-0.797467	0.541101	0.339635	0.390015	-0.769765	0.0338812	-1.1094	cl07		0.840657	-0.226277	0.465026	0.709337	0.392489	-0.589019	0.283873	0.935615	0.900203	-0.362742	0.1526	-1.29836		Avr9/Cf-9 induced kinase 1
Vitvi19g02275	0.463769	0.551294	0.515593	0.335625	0.974356	0.086389	0.82314	-0.215669	0.714943	-0.464905	0.652962	-0.249236			0.404222	-0.438258	0.407783	-0.477301	0.0341609	-1.03748	0.970976	-0.0390427	0.516746	-0.599226	0.303383	-0.560184	cl01	Resistance protein XiR1.1 OS=Vitis arizonica PE=4 SV=1
Vitvi05g00046	0.0518415	-0.733982	0.152169	0.340655	0.0820833	-0.489476	0.00483833	1.07464	0.665621	0.244506	0.00895932	-0.830131	cl17		0.464532	0.512297	0.783907	-0.237021	0.923265	-0.0776874	0.260537	-0.749318	0.777163	-0.589984	0.885318	0.159334		No hit
Vitvi19g01937	0.135155	-1.24463	0.596726	0.346373	0.576653	-0.493567	0.0311998	1.591	0.519399	0.751064	0.265632	-0.839941	cl17															Serine/threonine-protein kinase receptor ARK3
Vitvi16g01814	0.10286	-2.29855	0.762786	0.358543	0.914445	-0.0737933	0.029588	2.65709	0.261453	2.22475	0.720863	-0.432336	cl30															Gag-protease-integrase-RT-RNaseH polyprotein OS=Glycine max PE=4 SV=1
Vitvi05g01775	0.848439	-0.128176	0.40716	0.417474	0.0153459	-1.35776	0.364987	0.54565	0.109433	-1.22958	0.00625661	-1.77523	cl07		0.798164	-0.344754	0.875446	-0.244937	0.396512	-0.75531	0.95729	0.0998169	0.925541	-0.410556	0.68115	-0.510373		EMB2016 (embryo defective 2016)
Vitvi18g00839	0.707744	0.229643	0.293287	0.455621	0.986977	-0.0777325	0.73645	0.225978	0.839592	-0.307376	0.371287	-0.533354			0.0494509	-1.10943	0.0986731	-1.14383	0.047896	-1.17763	0.984227	-0.0344086	0.995527	-0.0682072	0.976961	-0.0337986	cl03	Calmodulin-binding protein AR781
Vitvi13g02509	0.342016	0.469911	0.190519	0.482761	0.0477736	1.04363	0.989665	0.0128495	0.52372	0.573718	0.230735	0.560868	cl16		0.509308	0.588159	0.866726	0.20457	0.413929	0.669328	0.718614	-0.383589	0.996557	0.0811695	0.717248	0.464759		No hit
Vitvi19g00094	0.47054	0.320153	0.150757	0.486483	0.0442229	-0.771171	0.760258	0.166329	0.0692433	-1.09132	0.00650391	-1.25765	cl09		0.189738	-0.926708	0.246067	-0.915417	0.313467	-0.709124	0.999815	0.0112914	0.969917	0.217584	0.856327	0.206293		Pathogenesis-related
Vitvi02g01050	0.553269	0.312102	0.176961	0.518462	0.922434	-0.0117129	0.718747	0.206361	0.700619	-0.323814	0.200691	-0.530175			0.0563494	1.25222	0.0324317	1.99635	0.30503	0.602592	0.455782	0.744124	0.805851	-0.64963	0.15124	-1.39375	cl14	Chromomethylase 2
Vitvi18g01613	0.044156	1.67404	0.187296	0.524731	0.0310455	1.30759	0.0505826	-1.1493	0.787472	-0.366444	0.150891	0.782861	cl25															ATPase
Vitvi10g01842	0.543537	-0.302418	0.203718	0.527455	0.265447	-0.528119	0.0806482	0.829874	0.832402	-0.225701	0.0317681	-1.05557	cl07															uncharacterized protein
Vitvi18g01175	0.338498	0.403229	0.0956799	0.549837	0.0313449	1.04044	0.792082	0.146607	0.436246	0.637214	0.265704	0.490606	cl16		0.910244	-0.0924001	0.340442	-0.481433	0.766274	-0.168158	0.433359	-0.389033	0.987059	-0.0757575	0.608187	0.313276		Dual-specific kinase DSK1
Vitvi13g02487	0.415223	-0.564774	0.329703	0.55078	0.24064	-0.813553	0.0860418	1.11555	0.890041	-0.248779	0.043207	-1.36433	cl07		0.520586	-0.865984	0.434261	-1.07795	0.245109	-1.31129	0.904477	-0.211971	0.945102	-0.445301	0.89808	-0.233331		RNA/RNP complex-1-interacting phosphatase, putative OS=Theobroma cacao GN=TCM_005856 PE=4 SV=1
Vitvi18g00284	0.360186	-0.394168	0.149806	0.558862	0.0525543	-0.798328	0.0341164	0.95303	0.538231	-0.40416	0.0072049	-1.35719	cl07															Aspartyl protease
Vitvi13g02519	0.320452	0.410976	0.0814098	0.56526	0.153486	-0.490435	0.766875	0.154285	0.107868	-0.90141	0.00971593	-1.0557	cl09															Thaumatin SE39b
Vitvi18g01202	0.907032	0.11172	0.441024	0.575248	0.0576726	-1.48139	0.68364	0.463527	0.183969	-1.59311	0.0153571	-2.05664	cl07		0.90523	-0.149297	0.860545	-0.237786	0.993845	-0.0211111	0.959852	-0.0884889	0.987059	0.128186	0.879245	0.216675		Unknown protein
Vitvi03g00410	0.0699798	1.58154	0.224143	0.5769	0.0400065	1.41513	0.133474	-1.00464	0.959662	-0.166406	0.166512	0.838231	cl25		0.853379	0.188881	0.744997	0.347357	0.762964	0.263445	0.912249	0.158476	0.996418	0.0745636	0.963979	-0.0839126		CYP82C4
Vitvi14g03063	0.742395	0.454911	0.530916	0.606848	0.142827	-1.23725	0.938856	0.151936	0.237919	-1.69216	0.0429103	-1.8441	cl09															Quinonprotein alcohol dehydrogenase
Vitvi14g01811	0.759652	0.0951957	0.00966016	0.611222	0.0174558	-0.594171	0.0472949	0.516027	0.0662094	-0.689367	0.0016254	-1.20539	cl07		0.916344	-0.146456	0.819692	-0.242546	0.553034	-0.437339	0.916151	-0.0960899	0.939399	-0.290883	0.875711	-0.194793		Leaf senescence protein
Vitvi13g02417	0.694104	0.238971	0.135978	0.61526	0.183795	-0.527227	0.479927	0.376289	0.258293	-0.766198	0.0160898	-1.14249	cl09															Early-responsive to dehydration
Vitvi13g00161	0.0356449	0.938461	0.0164617	0.619866	0.00510843	1.04054	0.284112	-0.318595	0.886426	0.102076	0.13311	0.420672	cl21		0.398075	-0.927661	0.503349	-0.835653	0.481378	-0.747347	0.959236	0.0920087	0.986983	0.180314	0.970682	0.0883057		unknown
Vitvi08g01055	0.429653	0.698826	0.322642	0.628963	0.429389	-0.599163	0.960409	-0.069863	0.3151	-1.29799	0.0884174	-1.22813			0.212455	-0.717827	0.13851	-0.980507	0.0365785	-1.19685	0.697513	-0.262679	0.774022	-0.479023	0.778111	-0.216343	cl03	MLO6 (mildew resistance locus O 6)
Vitvi00g01311	0.815555	0.210321	0.292086	0.65058	0.0366348	-1.45156	0.616549	0.44026	0.107868	-1.66188	0.00827575	-2.10214	cl09															Glutamate dehydrogenase OS=Glycine soja GN=glysoja_018896 PE=3 SV=1
Vitvi06g00279	0.681664	-0.232009	0.130437	0.651313	0.490199	-0.407768	0.0795981	0.883321	0.922485	-0.17576	0.0463605	-1.05908	cl07		0.383218	-0.527438	0.132832	-0.977854	0.251926	-0.646712	0.456827	-0.450416	0.983079	-0.119274	0.652899	0.331142		Unknown protein
Vitvi08g02167	0.660348	-0.314853	0.172203	0.668391	0.292313	-0.665756	0.097066	0.983244	0.781523	-0.350903	0.0308515	-1.33415	cl07		0.984678	0.0513825	0.565156	-0.483441	0.410065	-0.561731	0.528255	-0.534823	0.817296	-0.613113	0.954644	-0.07829		F-box protein
Vitvi08g02401	0.146475	0.66783	0.0402243	0.675666	0.0192957	1.08506	0.981551	0.00783584	0.603675	0.417235	0.32384	0.409399	cl16		0.379807	0.521755	0.672193	0.301591	0.83043	0.138953	0.7946	-0.220164	0.881008	-0.382802	0.868253	-0.162638		Unknown protein
Vitvi03g01501	0.360152	-0.558976	0.227614	0.675815	0.163388	-0.852582	0.0520316	1.23479	0.834859	-0.293606	0.0216414	-1.5284	cl07		0.0222184	-1.88968	0.226666	-1.21449	0.126964	-1.31503	0.354984	0.675192	0.823901	0.574647	0.927754	-0.100545	cl02	Unknown
Vitvi03g01199	0.456795	0.320672	0.0455687	0.680893	0.105505	-0.621073	0.39032	0.360221	0.113381	-0.941745	0.00625661	-1.30197	cl09		0.804941	0.232488	0.988535	0.0136441	0.0853461	-0.961194	0.819031	-0.218844	0.130661	-1.19368	0.138892	-0.974838		No hit
Vitvi16g02062	0.516206	-0.397195	0.151502	0.680915	0.290948	-0.602087	0.0572044	1.07811	0.876892	-0.204892	0.0270787	-1.283	cl07		0.617518	-0.291647	0.879838	0.129257	0.695225	-0.213522	0.462719	0.420904	0.990575	0.0781253	0.619779	-0.342779		RING-H2 finger protein ATL2L, putative OS=Theobroma cacao GN=TCM_015518 PE=4 SV=1
Vitvi03g00351	0.355637	-0.577511	0.208436	0.753421	0.454801	-0.508822	0.047047	1.33093	0.942253	0.0686896	0.0642972	-1.26224	cl17		0.587965	-0.833043	0.812456	-0.481129	0.666139	-0.62871	0.844216	0.351914	0.98981	0.204332	0.949689	-0.147582		Organ-specific protein S2
Vitvi04g00216	0.63065	0.196371	0.0205433	0.756301	0.324984	-0.36896	0.127892	0.55993	0.343175	-0.565331	0.00843653	-1.12526	cl09		0.479799	-0.368747	0.851463	-0.148917	0.108356	-0.734687	0.711487	0.21983	0.827175	-0.36594	0.304031	-0.585771		Receptor kinase homolog LRK10
Vitvi01g01980	0.69648	0.455544	0.331442	0.762723	0.233726	-1.09179	0.800101	0.307178	0.30739	-1.54733	0.0437787	-1.85451	cl09		0.576814	-0.463514	0.808537	-0.26652	0.625728	-0.369725	0.839674	0.196994	0.99443	0.0937891	0.932057	-0.103205		Major Latex Protein Family
Vitvi14g01291	0.183002	0.355671	0.00118629	0.774795	0.846051	0.0578325	0.0691803	0.419124	0.479397	-0.297839	0.00787245	-0.716963			0.0384071	-1.61463	0.318232	-0.965868	0.0728525	-1.49195	0.387271	0.648765	0.980277	0.122684	0.600556	-0.526081	cl02	Unknown
Vitvi19g00514	0.470383	-0.361124	0.0799871	0.782606	0.890941	-0.0930833	0.0298227	1.14373	0.773274	0.268041	0.0897167	-0.875689	cl29		0.887994	0.083475	0.962614	0.0380136	0.941689	-0.0380521	0.942378	-0.0454614	0.968099	-0.121527	0.922977	-0.0760657		Lipase GDSL
Vitvi05g00448	0.0957683	1.00074	0.0488519	0.788847	0.025464	1.37189	0.722023	-0.211896	0.824659	0.371144	0.343207	0.58304	cl21															Unknown protein
Vitvi03g00426	0.68252	-0.213594	0.0484639	0.791908	0.333162	-0.452725	0.0347173	1.0055	0.811774	-0.239132	0.0146007	-1.24463	cl07		0.987785	-0.0170262	0.525077	-0.543373	0.955977	-0.067573	0.525242	-0.526346	0.996921	-0.0505468	0.61935	0.4758		MORC family CW-type zinc finger
Vitvi10g01797	0.220084	0.888896	0.119878	0.82079	0.036097	1.70327	0.938941	-0.0681058	0.580146	0.814371	0.229454	0.882477	cl16															ncRNA
Vitvi01g00782	0.375887	0.409373	0.0297911	0.821652	0.503376	-0.323155	0.370495	0.412279	0.311047	-0.732528	0.0160815	-1.14481	cl09		0.894391	-0.152959	0.865476	-0.216635	0.182606	-0.967658	0.972184	-0.0636758	0.670066	-0.814699	0.421574	-0.751023		Armadillo/beta-catenin repeat
Vitvi16g00925	0.191539	0.452103	0.00483123	0.858188	0.500137	-0.205585	0.219179	0.406085	0.18409	-0.657688	0.00625661	-1.06377	cl09		0.997023	0.00469066	0.224578	-0.886614	0.193788	-0.850192	0.201683	-0.891304	0.575306	-0.854883	0.971663	0.0364218		no hit
Vitvi16g01761	0.0650664	-1.96194	0.316601	0.870887	0.176216	-1.18581	0.00847145	2.83282	0.519399	0.776132	0.0335949	-2.05669	cl17		0.742206	-0.406839	0.651525	-0.557243	0.249732	-1.01158	0.928436	-0.150405	0.869088	-0.604739	0.71045	-0.454334		Receptor-like protein (Fragment) OS=Malus domestica PE=4 SV=1
Vitvi17g00906	0.210521	0.575486	0.0169512	0.888118	0.803823	-0.117665	0.500572	0.312632	0.302282	-0.693151	0.0212661	-1.00578	cl09		0.847988	0.216763	0.820519	-0.248798	0.808233	-0.214357	0.60619	-0.465561	0.898431	-0.431119	0.983863	0.0344414		Octicosapeptide/Phox/Bem1p (PB1) domain-containing protein
Vitvi04g01871	0.233186	0.486034	0.0103577	0.888242	0.663213	-0.137242	0.311974	0.402208	0.268085	-0.623277	0.0115893	-1.02548	cl09															RD22 [Vitis vinifera]
Vitvi04g00345	0.248182	0.481792	0.0117184	0.904695	0.845178	-0.109909	0.311618	0.422903	0.381263	-0.591701	0.0179527	-1.0146	cl09		0.661539	-0.279654	0.732552	-0.251064	0.703586	-0.237067	0.973735	0.0285899	0.995527	0.0425867	0.985373	0.0139968		Unknown
Vitvi05g00074	0.978061	0.0294727	0.0744499	0.936825	0.511686	-0.345396	0.137854	0.907353	0.713971	-0.374869	0.0329661	-1.28222	cl07															Unknown
Vitvi04g00947	0.530632	0.689442	0.242519	0.945814	0.683065	-0.472584	0.854429	0.256371	0.521901	-1.16203	0.140282	-1.4184			0.579262	0.711175	0.522024	0.86858	0.0267639	-1.86431	0.938922	0.157405	0.0239655	-2.57549	0.014981	-2.73289	cl14	EMB2734 (embryo defective 2734) lyase
Vitvi06g01776	0.660227	0.214973	0.0132291	0.987624	0.775008	-0.116356	0.0782382	0.772652	0.672522	-0.331329	0.0170735	-1.10398	cl09		0.90523	-0.114312	0.999513	-0.00468968	0.781274	0.195076	0.905686	0.109622	0.914673	0.309387	0.84358	0.199765		Uncharacterized protein OS=Populus trichocarpa GN=POPTR_0006s10780g PE=4 SV=1
Vitvi01g00031	0.977954	-0.0141812	0.0323644	0.998424	0.405446	-0.361435	0.0578438	1.0126	0.676043	-0.347253	0.0143858	-1.35986	cl07															CYP78A5
Vitvi10g00580	0.172764	0.445158	0.000782298	1.00085	0.35315	0.272177	0.0496069	0.555689	0.781308	-0.172981	0.0153989	-0.72867	cl03		0.171335	-0.992438	0.697152	-0.413994	0.36392	-0.698529	0.448998	0.578444	0.928385	0.293909	0.811452	-0.284536		Pollen Ole e 1 allergen and extensin
Vitvi08g01107	0.185926	0.582229	0.00608218	1.00173	0.185762	0.550458	0.292969	0.419503	0.968254	-0.031771	0.214111	-0.451274	cl01		0.21706	-0.485619	0.595321	-0.269392	0.197418	-0.500285	0.649844	0.216227	0.996921	-0.0146663	0.673558	-0.230893		Unknown protein
Vitvi04g01768	0.289123	0.580117	0.029191	1.00186	0.72203	0.238796	0.482129	0.421746	0.726199	-0.341321	0.124294	-0.763067	cl03															LOB use manual no short name (LOB)
Vitvi14g00423	0.406802	0.362917	0.00610005	1.00293	0.296718	0.425902	0.0981866	0.640008	0.9545	0.0629847	0.119985	-0.577023	cl01		0.152376	-1.28833	0.596488	-0.654493	0.387942	-0.855578	0.490636	0.633836	0.898012	0.432751	0.915019	-0.201085		No hit
Vitvi13g00803	0.307825	0.363839	0.00366382	1.0031	0.0383179	0.797847	0.0793026	0.639263	0.521514	0.434007	0.623832	-0.205256	cl01															CYP94C9
Vitvi05g00644	0.77888	0.176062	0.0214617	1.00394	0.353316	0.483924	0.0938818	0.827874	0.781308	0.307862	0.270909	-0.520012	cl01															GDSL esterase/lipase 7 OS=Glycine soja GN=glysoja_032585 PE=4 SV=1
Vitvi13g00599	0.487561	0.241746	0.00252142	1.00494	0.318181	0.34068	0.029588	0.763194	0.914783	0.0989342	0.049824	-0.664259	cl01		0.770179	0.194018	0.999943	8.37504e-05	0.843019	0.11223	0.77163	-0.193935	0.990824	-0.0817886	0.897288	0.112146		No hit
Vitvi07g02209	0.0226483	1.51199	0.00646342	1.00674	0.00811951	1.34327	0.289171	-0.505258	0.915642	-0.168727	0.447912	0.336531	cl25															Pollen Ole e 1 allergen and extensin
Vitvi12g02375	0.301218	0.339427	0.00230179	1.00848	0.0874768	0.572828	0.0529887	0.669053	0.732568	0.233402	0.204111	-0.435652	cl01		0.00202651	-0.92817	0.331389	-0.318106	0.0874905	-0.491825	0.0261055	0.610064	0.314748	0.436345	0.670423	-0.173719		No hit
Vitvi19g00691	0.580872	0.261729	0.0117866	1.00938	0.717852	0.194309	0.0904679	0.747649	0.945358	-0.0674202	0.0580689	-0.815069	cl03															Phosphoprotein NtEPc
Vitvi18g01156	0.463306	0.3145	0.00780831	1.0122	0.619077	0.266629	0.0887917	0.697703	0.932105	-0.0478704	0.0553754	-0.745574	cl03															Protein binding
Vitvi08g02220	0.890419	-0.119433	0.0484639	1.01463	0.966235	-0.0117964	0.0610569	1.13406	0.929469	0.107637	0.0908989	-1.02643	cl19		0.837067	0.267818	0.736221	0.398386	0.40455	0.742284	0.921576	0.130568	0.914057	0.474466	0.821012	0.343897		Lectin protein kinase
Vitvi07g00021	0.221967	0.412186	0.00186689	1.0174	0.237122	0.421032	0.0690201	0.605216	0.972918	0.00884582	0.0555304	-0.59637	cl01															Unknown protein
Vitvi05g02122	0.618036	-0.370213	0.0828907	1.01747	0.255429	-0.772508	0.0475795	1.38768	0.768882	-0.402295	0.0163481	-1.78997	cl07		0.326409	0.229301	0.15283	0.371077	0.570377	0.136516	0.60619	0.141776	0.955264	-0.0927845	0.429061	-0.234561		No hit
Vitvi18g01116	0.291043	0.374814	0.00266836	1.01848	0.306938	0.377013	0.0642068	0.643665	0.983357	0.0021988	0.0552612	-0.641467	cl01		0.614677	0.422912	0.885237	0.160682	0.995841	-0.00171973	0.793152	-0.26223	0.898012	-0.424632	0.906198	-0.162402		ER lumen protein retaining receptor
Vitvi02g00481	0.520293	0.378722	0.0357544	1.01855	0.612684	0.345684	0.268347	0.639824	0.96214	-0.0330385	0.197059	-0.672862	cl01															unknown
Vitvi03g00519	0.204221	0.403218	0.00117065	1.01885	0.0585437	0.588395	0.0510092	0.615637	0.773382	0.185177	0.164726	-0.43046	cl01		0.549898	-0.179697	0.268791	-0.313495	0.9807	0.00813266	0.670792	-0.133798	0.863927	0.187829	0.316204	0.321628		U-box domain-containing protein
Vitvi16g01163	0.414788	0.376894	0.00763639	1.0192	0.268902	0.478301	0.114079	0.642305	0.929836	0.101407	0.16415	-0.540898	cl01		0.781328	0.0783832	0.427689	0.187978	0.306534	0.206806	0.67361	0.109595	0.893869	0.128423	0.966322	0.0188275		AAA-type ATPase
Vitvi12g02457	0.146066	0.487736	0.00124035	1.02059	0.269342	0.336568	0.0904369	0.532855	0.813685	-0.151168	0.0321809	-0.684023	cl03		0.626101	0.387042	0.975498	-0.0439213	0.931288	-0.0775704	0.58814	-0.430963	0.870733	-0.464612	0.979245	-0.0336491		Wound-induced
Vitvi05g00653	0.979693	0.021009	0.0565654	1.02252	0.541724	-0.373192	0.106985	1.00151	0.732267	-0.394201	0.028399	-1.39571	cl07		0.880483	-0.276426	0.733626	-0.584809	0.612153	-0.667992	0.874755	-0.308383	0.969917	-0.391566	0.9721	-0.0831831		Nucleic acid binding
Vitvi03g01479	0.814029	0.0763837	0.000481682	1.02395	0.480558	0.184903	0.00552362	0.947565	0.848929	0.108519	0.00787245	-0.839046	cl01		0.955096	-0.0631673	0.547574	-0.562921	0.272074	-0.800811	0.596818	-0.499754	0.752132	-0.737644	0.833467	-0.237891		no hit
Vitvi14g00303	0.0957683	0.723169	0.0032298	1.02402	0.212595	0.478396	0.439715	0.300854	0.715528	-0.244773	0.102919	-0.545627	cl03		0.753055	0.268547	0.950012	-0.075642	0.860991	0.155188	0.675026	-0.344189	0.985125	-0.113359	0.841246	0.23083		Unknown protein
Vitvi11g00521	0.664556	0.180899	0.00618096	1.0268	0.256693	0.508567	0.0412961	0.845903	0.742478	0.327669	0.155492	-0.518234	cl01		0.829317	0.281315	0.990524	-0.0142471	0.578644	0.497763	0.811975	-0.295562	0.976389	0.216449	0.673558	0.51201		Ubiquitin-specific protease 12 UBP12
Vitvi04g01482	0.273086	0.346339	0.00117683	1.02715	0.185815	0.423125	0.0330984	0.680815	0.946912	0.0767858	0.0476951	-0.604029	cl01		0.850085	-0.131264	0.627793	-0.286389	0.951318	0.0434541	0.806868	-0.155125	0.958412	0.174718	0.61075	0.329844		ERD7 (EARLY-responsive TO dehydration 7)
Vitvi09g01410	0.107019	0.392616	0.000134509	1.02734	0.00451528	0.792846	0.00967797	0.634724	0.282781	0.40023	0.231514	-0.234494	cl01		0.87101	-0.0884162	0.586029	-0.254526	0.841144	-0.104	0.747742	-0.16611	0.999864	-0.0155833	0.788131	0.150526		Tassel serine threonine kinase 1
Vitvi05g01747	0.370231	0.357336	0.00420916	1.02827	0.218758	0.494059	0.0741951	0.670935	0.905593	0.136723	0.128566	-0.534213	cl01		0.854956	-0.14833	0.731941	0.266161	0.767421	0.197905	0.524335	0.414491	0.893973	0.346234	0.953303	-0.0682563		Unknown
Vitvi15g00840	0.143401	0.352904	0.000116771	1.0289	0.00458021	0.744068	0.00631202	0.675996	0.237919	0.391164	0.137282	-0.284832	cl01		0.534511	-0.108349	0.185384	-0.230125	0.700818	-0.066969	0.495838	-0.121776	0.979919	0.0413801	0.419241	0.163156		Shaggy protein kinase theta
Vitvi08g00014	0.918774	-0.0588882	0.00401019	1.03162	0.0223843	0.960439	0.00990462	1.09051	0.0971908	1.01933	0.904848	-0.0711843	cl06		0.985685	0.0046052	0.858732	0.137019	0.965004	0.0370333	0.868924	0.132414	0.997855	0.0324281	0.909264	-0.0999855		Unknown protein
Vitvi18g02528	0.307096	0.477217	0.0151454	1.03251	0.358539	0.398613	0.277024	0.555293	0.961167	-0.0786046	0.200468	-0.633897	cl03		0.882221	0.10149	0.433226	0.455233	0.906892	-0.0751419	0.559986	0.353743	0.955266	-0.176631	0.416941	-0.530375		Unknown protein
Vitvi04g01306	0.262149	0.420633	0.00204883	1.03498	0.152561	0.498596	0.0662557	0.614352	0.928052	0.0779631	0.0945268	-0.536389	cl01		0.13269	-0.489687	0.745723	0.167207	0.40735	-0.278558	0.0631574	0.656894	0.881946	0.211129	0.310636	-0.445764		Unknown protein
Vitvi15g00887	0.309341	0.292206	0.00051315	1.03637	0.0210348	0.696987	0.0129274	0.744161	0.404903	0.40478	0.176716	-0.339381	cl01		0.6617	-0.132864	0.268749	0.323224	0.732358	-0.0951702	0.0897379	0.456088	0.990824	0.0376939	0.171446	-0.418394		RNA binding motif protein 38
Vitvi14g01667	0.245099	0.469819	0.00460899	1.03663	0.434691	0.335642	0.143355	0.566806	0.857422	-0.134177	0.0578376	-0.700984	cl03															Dehydration-responsive protein
Vitvi12g02386	0.111183	0.451768	0.00022709	1.03995	0.10379	0.402515	0.0195453	0.588185	0.938816	-0.0492532	0.0133413	-0.637438	cl01															No hit
Vitvi02g00097	0.745556	0.171868	0.0128598	1.04234	0.71741	0.233436	0.0617415	0.870475	0.992796	0.0615676	0.0633898	-0.808907	cl01															Protein kinase
Vitvi07g00166	0.406297	0.257929	0.00117065	1.0433	0.0561474	0.650022	0.0189107	0.785376	0.520134	0.392093	0.179239	-0.393283	cl01															Early-responsive to dehydration
Vitvi08g01451	0.335045	0.577363	0.0358565	1.0437	0.137353	0.989433	0.468404	0.466341	0.797438	0.41207	0.889201	-0.0542705	cl06		0.54417	0.204271	0.245057	0.402143	0.438547	0.244836	0.616508	0.197872	0.99636	0.0405657	0.735522	-0.157307		no hit
Vitvi18g00992	0.96781	0.0184959	0.00897339	1.04388	0.569309	0.231974	0.0248684	1.02538	0.794839	0.213479	0.0665759	-0.811904	cl06		0.754167	-0.163094	0.175493	-0.594156	0.26764	-0.431989	0.29129	-0.431062	0.873716	-0.268895	0.77144	0.162167		Unknown protein
Vitvi06g00559	0.135155	0.583263	0.00222283	1.04566	0.167457	0.476653	0.182658	0.462394	0.91246	-0.106609	0.0960705	-0.569003	cl03		0.729894	-0.212527	0.998038	0.0029174	0.912639	0.0599828	0.728767	0.215445	0.898012	0.27251	0.946457	0.0570654		copper transporter 6
Vitvi13g00079	0.177925	0.956162	0.0479904	1.05749	0.293475	0.621977	0.926418	0.10133	0.856588	-0.334185	0.586174	-0.435515	cl03															RING-H2 finger protein ATL66
Vitvi14g00193	0.145396	0.463315	0.000688525	1.05756	0.0212833	0.744272	0.048726	0.594241	0.645365	0.280957	0.269895	-0.313284	cl01		0.258326	0.702394	0.44671	0.538597	0.349446	0.556906	0.872309	-0.163797	0.983079	-0.145488	0.985373	0.018309		SRC2/SRC2 (soybean gene regulated BY cold-2)
Vitvi01g00941	0.14714	0.617665	0.00339435	1.0582	0.352314	0.368542	0.241989	0.440531	0.732286	-0.249123	0.0565122	-0.689654	cl03		0.679744	0.375851	0.725396	0.364319	0.666686	0.363278	0.991424	-0.0115324	0.997855	-0.0125731	0.998713	-0.00104064		CBS
Vitvi18g01761	0.109514	0.920931	0.0132135	1.0598	0.455491	-0.325005	0.828039	0.138865	0.0951163	-1.24594	0.00924121	-1.3848	cl09		0.0895277	0.839478	0.268747	0.601252	0.492697	0.330877	0.747972	-0.238226	0.764415	-0.508602	0.723706	-0.270375		TIR-NBS-LRR disease resistance
Vitvi09g00188	0.0618949	0.594783	0.000285851	1.06076	0.0586291	0.500798	0.0743639	0.465974	0.856381	-0.0939853	0.031602	-0.559959	cl03															LOB domain-containing protein 22 OS=Glycine soja GN=glysoja_023345 PE=4 SV=1
Vitvi17g00196	0.0859186	0.434133	9.35107e-05	1.06342	0.00762581	0.633899	0.00764453	0.629286	0.591926	0.199766	0.0317681	-0.429519	cl01		0.796751	-0.0971947	0.213019	-0.377278	0.765834	-0.0984725	0.349237	-0.280083	0.999864	-0.00127776	0.429674	0.278805		GTPase activating protein
Vitvi12g00468	0.912347	0.0695575	0.00855982	1.06354	0.927121	0.099132	0.0282001	0.993978	0.993374	0.0295745	0.0263916	-0.964403	cl01		0.937863	0.108312	0.798009	0.316999	0.97176	-0.046902	0.872945	0.208687	0.986043	-0.155214	0.786635	-0.363901		Unknown protein
Vitvi14g02039	0.158356	0.697345	0.0103033	1.06442	0.0471262	0.981599	0.498872	0.367074	0.800248	0.284254	0.910349	-0.0828203	cl26		0.16706	0.368976	0.249776	0.34461	0.170476	0.369528	0.961007	-0.0243663	0.99873	0.000552081	0.972528	0.0249184		unknown
Vitvi17g00990	0.134443	0.539454	0.0011516	1.06461	0.0819169	0.562938	0.0985122	0.525156	0.976272	0.023484	0.11339	-0.501672	cl01		0.784048	0.349779	0.695669	-0.432026	0.808233	0.263383	0.427133	-0.781806	0.996557	-0.0863968	0.550811	0.695409		unknown
Vitvi05g00256	0.130101	0.637248	0.00370149	1.06759	0.144911	0.535637	0.307104	0.430342	0.928686	-0.101611	0.181854	-0.531953	cl03		0.459776	-0.219076	0.772543	-0.117027	0.674409	-0.132743	0.771598	0.102049	0.967319	0.086333	0.97753	-0.015716		CBL-interacting protein kinase 1 (CIPK1)
Vitvi16g00779	0.411111	0.284881	0.00150753	1.06832	0.379819	0.31018	0.0255537	0.78344	0.994237	0.0252993	0.0250155	-0.758141	cl01		0.960416	0.0573511	0.96562	-0.0657736	0.983756	0.0258867	0.91683	-0.123125	0.996921	-0.0314644	0.95742	0.0916603		IRE (incomplete root hair elongation)
Vitvi18g00107	0.166328	-0.759591	0.0313814	1.06889	0.0052152	-1.55727	0.00616841	1.82848	0.19845	-0.797682	0.0016254	-2.62616	cl07		0.363837	-1.15016	0.656453	-0.727083	0.248503	-1.36745	0.778619	0.423078	0.985125	-0.217286	0.694644	-0.640363		CYP87A2
Vitvi08g01445	0.2448	0.473261	0.00299264	1.06997	0.155604	0.551919	0.101559	0.596704	0.946912	0.0786581	0.135875	-0.518046	cl01															Unknown
Vitvi08g01130	0.233186	0.468954	0.00261626	1.07043	0.297578	0.400245	0.0941525	0.60148	0.932105	-0.0687089	0.054979	-0.670189	cl03		0.273854	0.434119	0.187593	0.600465	0.469805	0.270559	0.767192	0.166346	0.957471	-0.163561	0.572695	-0.329907		RabGAP/TBC domain-containing protein
Vitvi06g01503	0.318044	0.307579	0.00109029	1.07113	0.165625	0.452567	0.0247839	0.763553	0.873991	0.144988	0.0508142	-0.618565	cl01		0.868036	0.150778	0.843451	-0.171694	0.930903	0.0636052	0.652192	-0.322472	0.992599	-0.0871724	0.786635	0.235299		Unknown protein
Vitvi13g01996	0.0957683	0.670969	0.0020098	1.07223	0.0361221	0.821845	0.287351	0.401261	0.921945	0.150876	0.438982	-0.250385	cl01		0.22829	-0.459916	0.838204	-0.131683	0.1561	-0.542889	0.443756	0.328233	0.983079	-0.082973	0.410788	-0.411206		fringe-related protein
Vitvi07g01954	0.553937	0.338427	0.0247823	1.07299	0.741745	0.244771	0.183043	0.734564	0.920665	-0.0936566	0.103336	-0.828221	cl03		0.800169	0.233313	0.735212	0.307406	0.674763	0.304386	0.95019	0.0740928	0.99443	0.071073	0.99835	-0.0030198		Uncharacterized protein (Fragment) OS=Gossypium raimondii GN=B456_012G037100 PE=4 SV=1
Vitvi03g01560	0.997152	-0.0242509	0.0247334	1.07328	0.329586	0.579834	0.0503094	1.09753	0.581478	0.604085	0.344581	-0.493447	cl06		0.935515	0.0720588	0.928263	0.0889886	0.806892	-0.167	0.991424	0.0169298	0.945102	-0.239059	0.769728	-0.255988		Carboxyesterase 12; CXE12
Vitvi02g01753	0.172829	0.43395	0.000701965	1.0746	0.645311	0.15727	0.0380573	0.640645	0.577639	-0.27668	0.00787245	-0.917325	cl03		0.589421	-0.176369	0.573791	0.205181	0.282086	-0.29204	0.210311	0.381551	0.951519	-0.115671	0.138892	-0.497221		No hit
Vitvi19g01942	0.607422	0.277479	0.0137106	1.07508	0.421917	0.412995	0.0943074	0.797603	0.920665	0.135517	0.152738	-0.662087	cl01															Receptor kinase 2
Vitvi13g02516	0.0616812	0.620992	0.000200357	1.07878	0.0757713	0.449977	0.0559314	0.457789	0.729186	-0.171014	0.0145117	-0.628803	cl03		0.21471	-1.09544	0.618864	-0.595837	0.354676	-0.863891	0.605749	0.499608	0.967319	0.231554	0.863855	-0.268054		Uncharacterized protein (Fragment) OS=Eucalyptus grandis GN=EUGRSUZ_A02403 PE=4 SV=1
Vitvi12g00519	0.119044	0.422081	0.000142877	1.08012	0.0149585	0.611909	0.00989275	0.658043	0.677239	0.189827	0.0363307	-0.468215	cl01		0.892647	0.0692734	0.761118	-0.138448	0.612229	-0.176476	0.595143	-0.207721	0.852751	-0.245749	0.956318	-0.0380283		Spg1p (septum-promoting GTPase)
Vitvi13g00981	0.0844901	0.571184	0.000526877	1.08116	0.0129785	0.805281	0.0843586	0.509971	0.730596	0.234097	0.326133	-0.275874	cl01		0.581085	-0.257453	0.594284	-0.268824	0.754019	0.155478	0.995378	-0.0113708	0.731182	0.412931	0.429674	0.424302		Unknown protein
Vitvi14g01474	0.156541	0.71776	0.00976211	1.08198	0.27974	0.414165	0.489974	0.36422	0.820896	-0.303596	0.188042	-0.667816	cl03		0.275152	-0.633018	0.474615	-0.491995	0.16265	-0.777301	0.866874	0.141023	0.974919	-0.144283	0.720305	-0.285306		Sex determination protein tasselseed-2
Vitvi19g00559	0.0957683	0.479089	0.00022709	1.0861	0.0149585	0.680058	0.0225172	0.60701	0.731693	0.200969	0.0836281	-0.406041	cl01		0.959091	0.049019	0.96372	-0.0493405	0.799393	-0.162951	0.913306	-0.0983595	0.955264	-0.21197	0.910092	-0.113611		Unknown protein
Vitvi07g00668	0.185133	0.55635	0.00397221	1.0905	0.0923281	0.711049	0.19064	0.534148	0.90546	0.154699	0.323999	-0.379449	cl01		0.798076	-0.135714	0.978772	0.0215989	0.59057	-0.22194	0.761471	0.157313	0.983079	-0.0862259	0.665732	-0.243539		Unknown protein
Vitvi04g01225	0.111097	0.539514	0.000468195	1.09191	0.0992131	0.483442	0.0514153	0.552395	0.946236	-0.0560721	0.0322103	-0.608467	cl01		0.0125848	-0.607376	0.262225	-0.304227	0.0857588	-0.419717	0.224404	0.303149	0.839578	0.187659	0.75576	-0.11549		Unknown protein
Vitvi13g00289	0.0848944	0.362039	5.9809e-05	1.09587	0.0284448	0.396484	0.00304477	0.733834	0.944819	0.0344448	0.00307431	-0.699389	cl01		0.515068	-0.222797	0.285508	-0.357311	0.126326	-0.45105	0.72828	-0.134514	0.844457	-0.228254	0.849672	-0.0937399		Unknown protein
Vitvi18g02322	0.584261	0.251982	0.00594536	1.09638	0.0874768	0.803375	0.0506379	0.844401	0.512783	0.551394	0.465616	-0.293007	cl01		0.979754	0.0453431	0.888881	0.24277	0.63293	0.536986	0.910079	0.197427	0.928491	0.491642	0.866561	0.294215		Avr9/Cf-9 rapidly elicited protein 284
Vitvi07g01579	0.516228	0.326778	0.013246	1.09714	0.312486	0.52765	0.118893	0.770365	0.888534	0.200872	0.223326	-0.569493	cl01															Unknown protein
Vitvi15g00786	0.161093	0.565366	0.00169163	1.09882	0.108847	0.580847	0.117648	0.533453	0.990105	0.0154803	0.114309	-0.517973	cl01															Gibberellin receptor GID1 OS=Cucumis sativus GN=Csa_6G076740 PE=4 SV=1
Vitvi17g00814	0.0737803	0.621356	0.000513807	1.09928	0.312324	0.274098	0.109455	0.477923	0.487407	-0.347258	0.0115516	-0.825182	cl03		0.879676	0.241396	0.856568	-0.274396	0.475198	-0.684038	0.680834	-0.515791	0.768594	-0.925434	0.78448	-0.409643		RCD one 2 (SRO2)
Vitvi08g00933	0.176781	0.845251	0.025272	1.10036	0.203047	0.760318	0.733409	0.255107	0.949991	-0.0849327	0.57276	-0.340039	cl03		0.678605	0.314058	0.590106	0.417372	0.415822	0.530495	0.923505	0.103314	0.969917	0.216437	0.943648	0.113123		3'-5' exonuclease domain-containing protein
Vitvi15g01576	0.236491	0.318972	0.000230037	1.10072	0.0112028	0.739232	0.00839851	0.781753	0.337813	0.42026	0.124867	-0.361493	cl01		0.518365	0.205395	0.528231	0.214802	0.38818	0.240741	0.985512	0.0094074	0.990824	0.0353457	0.962001	0.0259383		Phosphatidylinositol 3- and 4-kinase / ubiquitin
Vitvi04g00970	0.158717	0.620192	0.00403362	1.1026	0.058616	0.851972	0.245942	0.48241	0.856381	0.231779	0.500555	-0.250631	cl01															Lung seven transmembrane receptor 1
Vitvi14g01633	0.696079	0.245243	0.0254602	1.1029	0.94418	0.108024	0.126041	0.857653	0.884073	-0.137219	0.060482	-0.994872	cl03		0.689133	0.236496	0.561244	0.346705	0.892153	0.0996911	0.892031	0.110209	0.968099	-0.136805	0.723706	-0.247014		Ubiquitin family
Vitvi07g01578	0.776278	0.124261	0.00311504	1.10403	0.22297	0.49894	0.0170358	0.979774	0.630637	0.374679	0.0935861	-0.605095	cl01		0.9957	-0.0184211	0.50939	-0.51731	0.893012	-0.123207	0.502848	-0.498889	0.988239	-0.104786	0.66941	0.394104		Unknown protein
Vitvi08g01640	0.163489	0.467966	0.000665459	1.10507	0.219271	0.393759	0.0409908	0.637099	0.902531	-0.0742074	0.021839	-0.711307	cl03		0.918189	-0.077522	0.712258	0.233269	0.992705	-0.00565437	0.577546	0.310791	0.990575	0.0718677	0.736459	-0.238923		Nudix hydrolase 16
Vitvi08g01699	0.134659	1.15506	0.0475225	1.10546	0.0166424	2.16542	0.941723	-0.0495946	0.532163	1.01037	0.191592	1.05996	cl16		0.0550198	0.831444	0.416836	0.397559	0.227727	0.509891	0.406915	-0.433885	0.873716	-0.321554	0.897614	0.112332		Beta 1-3 glucanase
Vitvi05g01623	0.260928	0.338194	0.000621689	1.10615	0.00857302	0.952959	0.0177033	0.767956	0.232475	0.614765	0.608978	-0.153192	cl06															Short-chain dehydrogenase/reductase (SDR)
Vitvi02g01335	0.0616608	0.584941	0.000126074	1.10647	0.0157481	0.597296	0.0254825	0.521532	0.986665	0.0123554	0.0250155	-0.509176	cl01		0.880251	0.0372055	0.756444	0.0711386	0.455914	0.124123	0.898845	0.0339331	0.914804	0.0869176	0.849574	0.0529845		No hit
Vitvi17g00663	0.333832	0.447124	0.00957265	1.10752	0.257949	0.472597	0.170319	0.660394	0.960777	0.0254725	0.208233	-0.634921	cl01															Flavin-containing monooxygenase OS=Vitis vinifera GN=VIT_17s0000g06790 PE=3 SV=1
Vitvi05g00540	0.179419	0.461433	0.000607049	1.10917	0.0923445	0.52376	0.03373	0.647733	0.938685	0.062327	0.0457363	-0.585406	cl01		0.251189	-0.453566	0.343192	-0.426961	0.0996273	-0.64162	0.962379	0.0266051	0.926236	-0.188055	0.691858	-0.21466		MLK/Raf-related protein kinase 1
Vitvi16g01985	0.522891	0.296593	0.0112364	1.10951	0.602452	0.242144	0.0991015	0.812917	0.968254	-0.0544489	0.0743059	-0.867366	cl03		0.0134578	-1.7426	0.214365	-1.04014	0.00502165	-2.19732	0.257855	0.702455	0.787163	-0.45472	0.0827174	-1.15718	cl01	Protein phosphatase 2C
Vitvi17g01481	0.154125	0.470295	0.000707989	1.11019	0.037352	0.700357	0.0456216	0.639892	0.769074	0.230062	0.152797	-0.40983	cl01		0.44305	0.375219	0.515172	0.357202	0.390597	0.386831	0.985326	-0.018017	0.997556	0.0116113	0.971663	0.0296283
Vitvi01g01320	0.191697	0.791167	0.0215246	1.11321	0.117845	0.913593	0.625535	0.322045	0.946912	0.122425	0.770378	-0.19962	cl01		0.743494	0.260984	0.740858	0.292871	0.903541	-0.0922934	0.989548	0.0318868	0.898431	-0.353278	0.668393	-0.385164		Unknown
Vitvi17g00791	0.0970642	0.473833	0.000134509	1.11552	0.181594	0.320157	0.0113912	0.641685	0.757051	-0.153677	0.00554714	-0.795362	cl03		0.157535	-1.18593	0.620756	-0.57104	0.317192	-0.880371	0.482745	0.614893	0.942374	0.305562	0.820422	-0.309331		Nodulin MtN3
Vitvi17g00484	0.0746052	0.532159	0.000198035	1.11713	0.0625302	0.483945	0.0277797	0.584974	0.910847	-0.0482134	0.0165644	-0.633187	cl01		0.473954	0.283338	0.0324317	0.919124	0.272935	0.384943	0.0875149	0.635786	0.974919	0.101604	0.227352	-0.534182		CYP78A4
Vitvi17g00666	0.520027	0.301134	0.0107767	1.11902	0.170217	0.724225	0.0973669	0.81789	0.715313	0.423091	0.393016	-0.394799	cl01		0.597833	0.292772	0.552677	0.347596	0.428017	0.384152	0.952642	0.054824	0.987059	0.09138	0.973866	0.0365559		Unknown
Vitvi06g01928	0.387995	0.494479	0.0223932	1.11903	0.161596	0.909517	0.279921	0.624554	0.791798	0.415038	0.662165	-0.209515	cl01		0.676873	0.11744	0.281753	0.282075	0.361759	0.220883	0.570759	0.164635	0.955264	0.103443	0.872699	-0.0611917		Short-chain dehydrogenase carbonyl reductase 3
Vitvi01g01795	0.119589	0.527133	0.000405115	1.12278	0.0417177	0.613217	0.0378915	0.595643	0.906732	0.0860832	0.0607549	-0.509559	cl01															Unknown
Vitvi06g00740	0.494497	0.337403	0.0103703	1.12378	0.325351	0.529079	0.102224	0.78638	0.913281	0.191675	0.175108	-0.594704	cl01		0.966907	0.0698528	0.880818	-0.293701	0.677785	0.573297	0.821849	-0.363554	0.955264	0.503444	0.608187	0.866998		Unknown protein
Vitvi19g00443	0.139167	0.400892	0.000134509	1.12459	0.00508674	0.817518	0.00813117	0.723695	0.279108	0.416626	0.155257	-0.30707	cl01		0.326853	-0.312429	0.27909	-0.370083	0.239619	-0.354966	0.903717	-0.0576538	0.990824	-0.0425365	0.983863	0.0151173		RabGAP/TBC domain-containing protein
Vitvi04g02178	0.424902	0.268026	0.00104024	1.12588	0.958412	0.0274772	0.0163249	0.857854	0.694567	-0.240548	0.00634551	-1.0984	cl03															F-box protein SKIP23 OS=Morus notabilis GN=L484_014334 PE=4 SV=1
Vitvi04g00384	0.435877	0.300097	0.00192689	1.12719	0.183509	0.513693	0.0293053	0.827092	0.811774	0.213597	0.0742232	-0.613495	cl01		0.883521	0.10101	0.932937	-0.0635476	0.410214	0.403957	0.786136	-0.164557	0.898012	0.302947	0.463401	0.467504		ADP-ribosylation factor GTPase activating protein
Vitvi08g01136	0.127659	0.747204	0.00500012	1.12823	0.192329	0.573553	0.410375	0.381028	0.856733	-0.173651	0.175108	-0.554679	cl03		0.923056	-0.0850475	0.941474	-0.0681051	0.879257	-0.121178	0.991224	0.0169424	0.996921	-0.0361308	0.975258	-0.0530732		RabGAP/TBC domain-containing protein
Vitvi04g00031	0.85172	0.0883627	0.00693559	1.13111	0.238784	0.556999	0.0277797	1.04274	0.591804	0.468637	0.18348	-0.574108	cl06		0.787291	-0.236166	0.469777	-0.537215	0.585208	-0.368436	0.707356	-0.301049	0.983079	-0.132269	0.880164	0.168779		Clavata1 receptor kinase (CLV1)
Vitvi14g00334	0.183542	0.521683	0.0023394	1.13188	0.26462	0.427113	0.112201	0.610199	0.900327	-0.0945695	0.0575482	-0.704769	cl03															Copine BON3 (BONZAI 3)
Vitvi12g02556	0.302636	0.67863	0.0370386	1.13197	0.374158	0.489851	0.529824	0.45334	0.949991	-0.188778	0.377772	-0.642118	cl03															Unknown protein
Vitvi17g01361	0.206776	0.382587	0.000444305	1.13323	0.187337	0.387569	0.0167503	0.750647	0.99387	0.00498254	0.0162203	-0.745665	cl01															Bifunctional inhibitor/lipid-transfer protein/seed storage 2S albumin superfamily protein,putative OS=Theobroma cacao GN=TCM_012909 PE=4 SV=1
Vitvi12g02666	0.0616812	0.736681	0.000647095	1.13372	0.257553	0.321324	0.239126	0.397043	0.434838	-0.415357	0.0177691	-0.8124	cl03															non coding
Vitvi01g00723	0.189202	0.543976	0.00212892	1.13625	0.0585053	0.76183	0.107283	0.592273	0.811774	0.217855	0.27553	-0.374419	cl01		0.960075	0.04045	0.801039	0.185031	0.768815	0.169536	0.850576	0.144581	0.979919	0.129086	0.99362	-0.0154944		Beta-1,3-glucanase
Vitvi15g01049	0.127806	0.480053	0.00023173	1.13869	0.00791352	0.813982	0.0177252	0.658635	0.471314	0.333929	0.185169	-0.324706	cl01		0.504062	-0.187407	0.915168	-0.0466713	0.381883	-0.219074	0.652192	0.140736	0.993584	-0.0316667	0.622195	-0.172403		Delta-8 sphingolipid desaturase
Vitvi11g00579	0.286291	0.38111	0.00137323	1.13881	0.156498	0.531301	0.0360435	0.7577	0.891864	0.150192	0.0664477	-0.607508	cl01		0.473954	-0.521723	0.958976	-0.0657246	0.579783	-0.398282	0.559499	0.455998	0.983189	0.12344	0.751115	-0.332558		Calcium-binding EF hand
Vitvi14g02876	0.921926	-0.113156	0.0431535	1.14095	0.3589	-0.576978	0.0609546	1.25411	0.67714	-0.463822	0.0153571	-1.71793	cl07		0.643429	-0.218932	0.339143	0.422257	0.93944	-0.0417002	0.116855	0.641189	0.939737	0.177232	0.363972	-0.463958		Putative lipid-transfer protein DIR1 OS=Glycine soja GN=glysoja_047661 PE=4 SV=1
Vitvi03g00405	0.948807	0.0635639	0.033194	1.14223	0.25419	0.688906	0.0763672	1.07866	0.542925	0.625342	0.540565	-0.453319	cl06		0.597833	-0.267812	0.454374	0.408127	0.888363	-0.0800689	0.153778	0.675939	0.945102	0.187743	0.419241	-0.488195		Transmembrane protein 45B OS=Glycine soja GN=glysoja_010247 PE=4 SV=1
Vitvi00g00989	0.525136	0.32913	0.0130311	1.14437	0.36853	0.481702	0.111988	0.815245	0.928052	0.152572	0.174686	-0.662673	cl01															Unknown
Vitvi07g00513	0.193298	0.378309	0.000263574	1.1486	0.00451528	1.02202	0.0113876	0.770292	0.173961	0.643712	0.62966	-0.126581	cl06		0.946283	0.0468542	0.775498	-0.140255	0.952917	0.028661	0.680834	-0.187109	0.997802	-0.0181932	0.748346	0.168916		No hit
Vitvi14g01943	0.476859	0.293382	0.0058149	1.1497	0.0639172	0.872151	0.0637144	0.856321	0.497845	0.578769	0.588316	-0.277552	cl01		0.94859	-0.0585025	0.856801	0.141579	0.678899	0.238281	0.765929	0.200081	0.898431	0.296784	0.930958	0.0967025		Pentatricopeptide (PPR) repeat-containing
Vitvi05g01916	0.0439265	0.494239	5.9809e-05	1.15122	0.00598616	0.595534	0.00552362	0.656985	0.820551	0.101295	0.00902001	-0.555691	cl01		0.0970532	-0.656653	0.937596	-0.0601641	0.40351	-0.354842	0.158609	0.596489	0.843169	0.301811	0.614433	-0.294678		DNA-binding protein
Vitvi07g00201	0.148393	0.444542	0.0003293	1.15214	0.11292	0.463743	0.0196391	0.7076	0.998927	0.0192007	0.019644	-0.688399	cl01															Endomembrane protein 70
Vitvi01g00928	0.0968055	0.523054	0.000190328	1.15364	0.0354341	0.571433	0.0187722	0.630591	0.946359	0.0483792	0.0241856	-0.582212	cl01		0.962733	0.0312262	0.475293	0.288277	0.986359	-0.0115108	0.515658	0.257051	0.995527	-0.042737	0.515059	-0.299788		Unknown protein
Vitvi05g00034	0.478338	0.233922	0.000721975	1.15428	0.755546	0.130633	0.0105142	0.920356	0.867211	-0.103289	0.00710131	-1.02365	cl03		0.719893	-0.22986	0.158333	-0.773305	0.465553	-0.379961	0.281436	-0.543446	0.975978	-0.150101	0.512068	0.393344		Gamete expressed2 (GEX2)
Vitvi06g00667	0.75705	0.138316	0.00235481	1.15619	0.143596	0.560026	0.0144292	1.01787	0.521901	0.421709	0.118555	-0.596165	cl01		0.59292	0.250758	0.632121	0.243675	0.965796	-0.0208299	0.994725	-0.00708326	0.873163	-0.271588	0.633556	-0.264505		Protein phosphatase 2C
Vitvi06g01055	0.0747654	0.748161	0.00105474	1.15712	0.0175819	0.852619	0.251761	0.408955	0.878582	0.104458	0.464865	-0.304498	cl01		0.978711	0.0198283	0.867683	0.153463	0.947131	-0.0742106	0.88739	0.133634	0.990824	-0.094039	0.82451	-0.227673		Harpin-induced protein
Vitvi18g01933	0.698673	0.198554	0.0121832	1.15715	0.408387	0.39636	0.0655663	0.958592	0.865789	0.197806	0.140533	-0.760786	cl01		0.637983	-0.75023	0.911149	-0.272891	0.908432	-0.208897	0.782769	0.477339	0.951519	0.541333	0.985812	0.0639945		No hit
Vitvi01g02012	0.773882	-0.215552	0.0511169	1.15867	0.929624	-0.0459932	0.047047	1.37422	0.932105	0.169559	0.0696476	-1.20466	cl29		0.251189	-0.47193	0.311261	-0.465246	0.983756	0.00721028	0.99577	0.00668364	0.644174	0.47914	0.366559	0.472456		Protease inhibitor/seed storage/lipid transfer protein (LTP)
Vitvi09g01925	0.31694	0.671579	0.0411042	1.15957	0.0746975	1.40827	0.532297	0.487996	0.654201	0.736692	0.846411	0.248696	cl16		0.972223	0.0280667	0.878901	-0.130642	0.974343	-0.0261917	0.826623	-0.158709	0.995261	-0.0542584	0.919459	0.10445		No hit
Vitvi13g01699	0.156203	0.386072	0.000204486	1.1597	0.00711037	0.843464	0.00989275	0.773629	0.316921	0.457392	0.207769	-0.316237	cl01		0.48842	0.184583	0.500258	0.19218	0.244375	0.274497	0.98963	0.00759696	0.957471	0.0899138	0.838588	0.0823168		DNA topoisomerase, ATP-hydrolyzing
Vitvi04g01520	0.098609	0.489225	0.000156515	1.16087	0.0251133	0.591714	0.0134219	0.671644	0.85955	0.10249	0.0262652	-0.569155	cl01		0.508538	-0.404432	0.192975	-0.770221	0.277463	-0.571148	0.542068	-0.365789	0.968099	-0.166716	0.80505	0.199073		Cellular retinaldehyde-binding/triple function, C-terminal
Vitvi04g00506	0.559225	0.261657	0.00337703	1.16114	0.0859688	0.758434	0.0330984	0.899481	0.522563	0.496777	0.287517	-0.402704	cl01		0.285715	-1.24552	0.255482	-1.42193	0.0327693	-2.36336	0.899112	-0.176412	0.516746	-1.11784	0.364524	-0.941425	cl03	ACT domain-containing protein
Vitvi05g00664	0.106237	0.549842	0.000582363	1.16118	0.0786829	0.563519	0.0607476	0.611339	0.984849	0.0136774	0.0537894	-0.597662	cl01		0.998467	-0.000692012	0.580948	0.231771	0.520947	0.229162	0.563963	0.232463	0.875192	0.229854	0.995745	-0.0026084		No hit
Vitvi08g02192	0.437381	0.259096	0.000816201	1.16207	0.031127	0.77489	0.013313	0.902972	0.381688	0.515794	0.21227	-0.387177	cl01		0.855495	-0.113256	0.962831	0.0447633	0.984919	0.0202094	0.796907	0.15802	0.970694	0.133466	0.977917	-0.0245538		WD-40 repeat protein
Vitvi14g01881	0.736669	0.15038	0.00300632	1.1631	0.612888	0.239636	0.0178637	1.01272	0.954243	0.0892564	0.0239631	-0.923465	cl01															Unknown protein
Vitvi04g00295	0.0508867	0.79209	0.000443546	1.16339	0.0209598	0.764376	0.217176	0.3713	0.958781	-0.0277131	0.149234	-0.399013	cl01		0.7593	0.162375	0.646861	0.250055	0.832649	0.109345	0.912238	0.0876806	0.990824	-0.05303	0.845629	-0.140711		F-box and leucine-rich repeat protein 20
Vitvi07g02217	0.0362384	0.599147	6.62118e-05	1.16462	0.0667111	0.366918	0.00866063	0.565474	0.500293	-0.23223	0.00300015	-0.797704	cl03		0.380152	-0.870252	0.528972	-0.748864	0.482292	-0.719325	0.920686	0.121388	0.983079	0.150926	0.983076	0.0295383		No hit
Vitvi08g00936	0.116732	0.545702	0.000534415	1.16727	0.0860289	0.555271	0.0496069	0.621564	0.989841	0.00956834	0.0434772	-0.611996	cl01		0.935794	0.0793733	0.957287	0.067814	0.973741	-0.0177764	0.989548	-0.0115593	0.986043	-0.0971497	0.940686	-0.0855904		CTV.22
Vitvi01g01871	0.122558	0.538946	0.000622289	1.16766	0.0830762	0.571489	0.0536929	0.628716	0.993374	0.0325431	0.0555792	-0.596173	cl01															F-box family protein
Vitvi12g02060	0.142852	0.474436	0.000263574	1.16773	0.0207726	0.700439	0.0178637	0.693294	0.684902	0.226004	0.0742598	-0.467291	cl01		0.269325	-0.226669	0.97096	-0.0147169	0.825601	-0.0560929	0.335842	0.211952	0.823503	0.170576	0.920026	-0.041376		Protein kinase CRK1 protein
Vitvi18g00327	0.149862	0.511286	0.000800301	1.1678	0.0620955	0.628327	0.0536929	0.656509	0.886426	0.11704	0.102799	-0.539469	cl01															No hit
Vitvi10g01507	0.137452	0.488368	0.000278923	1.16782	0.0101123	0.822214	0.0204038	0.679448	0.513296	0.333846	0.182165	-0.345602	cl01		0.892647	-0.0689926	0.522855	-0.237591	0.561842	-0.188252	0.650282	-0.168598	0.955264	-0.119259	0.936253	0.0493388		Unknown protein
Vitvi03g00141	0.320855	0.456633	0.00353294	1.17021	0.0968279	0.718278	0.0819278	0.71358	0.762378	0.261645	0.254058	-0.451935	cl01		0.10606	-2.02752	0.247763	-1.71392	0.0583696	-2.40037	0.822146	0.3136	0.956681	-0.372849	0.613936	-0.686449		D-galactoside/L-rhamnose binding SUEL lectin
Vitvi07g01320	0.202976	0.800962	0.0210607	1.17063	0.0394655	1.42264	0.581338	0.369673	0.663068	0.621675	0.811243	0.252002	cl16															Disease resistance protein (CC-NBS-LRR class)
Vitvi11g01393	0.0616812	0.623049	0.000232956	1.17446	0.0252007	0.625229	0.056263	0.551412	0.99387	0.00217944	0.0527244	-0.549232	cl01		0.99483	0.0198639	0.15283	-1.83876	0.723637	-0.495361	0.109421	-1.85862	0.950052	-0.515225	0.307948	1.3434		unknown
Vitvi06g00668	0.572118	-0.225226	0.00230043	1.1745	0.408071	0.295254	0.00536446	1.39973	0.385478	0.52048	0.0321336	-0.87925	cl19		0.578391	-0.625455	0.595777	-0.646352	0.391668	-0.821625	0.997108	-0.0208973	0.983079	-0.196171	0.917727	-0.175273		MAPKKK14
Vitvi03g01326	0.5391	0.304987	0.00606824	1.17575	0.0838221	0.856483	0.0600345	0.870763	0.524733	0.551497	0.477715	-0.319266	cl01															Unknown protein
Vitvi17g00793	0.277573	0.618519	0.0111138	1.17598	0.148877	0.769457	0.27793	0.557457	0.906732	0.150938	0.42786	-0.406519	cl01															Nodulin MtN3
Vitvi06g01881	0.315866	0.324455	0.000639319	1.17669	0.023197	0.80986	0.0148618	0.852236	0.406242	0.485405	0.219998	-0.366831	cl01		0.534511	-0.406513	0.838179	-0.19753	0.788256	-0.208539	0.779948	0.208983	0.956681	0.197973	0.998713	-0.0110094		Unknown
Vitvi15g01019	0.172119	0.443515	0.000604644	1.17792	0.185798	0.39299	0.0300195	0.734409	0.954984	-0.0505244	0.0220183	-0.784933	cl01		0.107028	0.48173	0.414754	0.285604	0.262678	0.338541	0.604611	-0.196126	0.932068	-0.143189	0.93874	0.0529363		unknown
Vitvi02g01209	0.413063	0.357687	0.00555384	1.17962	0.0271083	1.1481	0.0757725	0.821928	0.342729	0.790416	0.935771	-0.0315122	cl06															Constitutive disease resistance 1
Vitvi01g00188	0.106237	0.485261	0.000244831	1.18058	0.710485	0.126893	0.0204831	0.695318	0.375556	-0.358368	0.00437916	-1.05369	cl03		0.688124	-0.286416	0.794345	-0.221033	0.217562	-0.67725	0.946426	0.0653835	0.864179	-0.390833	0.540071	-0.456217		Unknown protein
Vitvi16g02081	0.431461	0.273187	0.000618634	1.18071	0.0340715	0.724552	0.0109528	0.907526	0.420872	0.451365	0.12809	-0.456161	cl01		0.223996	-1.37372	0.763163	-0.524306	0.869971	-0.283173	0.491705	0.84941	0.731464	1.09054	0.913054	0.241133		Calcium-binding protein
Vitvi04g00231	0.23884	0.448185	0.00149239	1.18327	0.0576868	0.772741	0.0505826	0.735085	0.712233	0.324556	0.213443	-0.410529	cl01															Calmodulin-binding protein
Vitvi18g02750	0.149937	0.562989	0.000767739	1.18557	0.0636581	0.652507	0.0600345	0.622578	0.918255	0.0895187	0.0902269	-0.533059	cl01		0.422157	-0.720658	0.976739	-0.0539372	0.614164	-0.498158	0.493518	0.666721	0.968099	0.2225	0.753806	-0.444221		No hit
Vitvi09g01455	0.284863	0.376659	0.000871547	1.18819	0.0879384	0.617996	0.0247839	0.811526	0.764423	0.241337	0.0771122	-0.570189	cl01		0.729388	-0.153549	0.331012	-0.361581	0.912455	-0.0508931	0.590728	-0.208032	0.969935	0.102655	0.480841	0.310688		Strubbelig receptor family 5
Vitvi13g01347	0.135155	0.486251	0.000268393	1.1888	0.0641925	0.54986	0.0189107	0.702554	0.946912	0.0636099	0.0255395	-0.638944	cl01		0.845713	0.152365	0.321807	0.694158	0.598528	0.343811	0.467	0.541793	0.975466	0.191446	0.713326	-0.350347		Nudix hydrolase 16
Vitvi19g02000	0.699206	0.197402	0.0169612	1.19139	0.604003	0.242755	0.0842717	0.993992	0.968254	0.045353	0.101729	-0.948639	cl01		0.972376	-0.0525865	0.95241	0.0769352	0.885011	-0.122436	0.916721	0.129522	0.993327	-0.0698492	0.863609	-0.199371		Unknown
Vitvi19g00181	0.592687	0.307893	0.0144524	1.19591	0.174714	0.805791	0.101549	0.888014	0.677216	0.497898	0.466945	-0.390116	cl01		0.997017	-0.00825986	0.596699	0.606486	0.793075	0.267451	0.585659	0.614746	0.969917	0.275711	0.837874	-0.339035		Metallothionein
Vitvi15g00995	0.14528	0.558169	0.000963723	1.19638	0.0322279	0.82392	0.072452	0.638209	0.764423	0.26575	0.241192	-0.372459	cl01															Lipase class 3
Vitvi12g00251	0.0446807	0.928423	0.000651996	1.19844	0.0173246	0.837143	0.462438	0.270013	0.929436	-0.0912801	0.290613	-0.361293	cl03		0.771849	-0.208386	0.983277	-0.0245038	0.987739	-0.00141142	0.804027	0.183882	0.951397	0.206975	0.974489	0.0230924		Glutaredoxin
Vitvi18g01528	0.126615	0.514625	0.000247101	1.19912	0.0317056	0.643943	0.0200557	0.684491	0.838745	0.129318	0.0430419	-0.555173	cl01		0.427878	-0.328794	0.629205	-0.248084	0.790214	-0.125734	0.883445	0.0807101	0.914673	0.20306	0.866561	0.12235		MA3 domain-containing protein
Vitvi18g03081	0.33333	0.455337	0.00496202	1.2016	0.061144	0.925879	0.0989574	0.74626	0.60683	0.470543	0.542143	-0.275717	cl01															No hit
Vitvi02g00013	0.0372955	1.10799	0.00118732	1.20218	0.0265119	0.853426	0.874024	0.0941887	0.75458	-0.254561	0.364525	-0.348749	cl22		0.609194	-0.244671	0.53206	-0.298596	0.493529	-0.280002	0.930534	-0.0539244	0.99636	-0.0353309	0.978439	0.0185936		Ring-H2 zinc finger protein RHA1b
Vitvi08g02405	0.149862	0.910727	0.0170156	1.20306	0.101617	0.997992	0.696067	0.292335	0.97588	0.0872648	0.756007	-0.20507	cl26		0.582832	0.424909	0.862693	0.180085	0.72761	0.263432	0.795095	-0.244824	0.982188	-0.161477	0.953303	0.083347		No hit
Vitvi18g00090	0.240032	0.419392	0.000633274	1.20345	0.0287199	0.779162	0.0229276	0.784061	0.55817	0.35977	0.163235	-0.424292	cl01		0.803175	-0.115296	0.157127	0.59277	0.944302	-0.0383614	0.0554429	0.708066	0.979919	0.0769345	0.13986	-0.631132		Serine/threonine Protein kinase BNK1
Vitvi07g02532	0.713155	0.159988	0.00256013	1.20604	0.163562	0.616534	0.0166544	1.04605	0.573375	0.456546	0.115147	-0.589509	cl01															Cation/H(+) antiporter 28 OS=Morus notabilis GN=L484_012490 PE=3 SV=1
Vitvi01g01569	0.408333	0.390843	0.00442408	1.2067	0.0872056	0.831512	0.0678683	0.815858	0.638404	0.440669	0.36279	-0.37519	cl01															Uncharacterized protein OS=Populus trichocarpa GN=POPTR_0008s17730g PE=4 SV=2
Vitvi04g02277	0.12443	0.676024	0.00151447	1.20678	0.0283267	0.908958	0.155757	0.530751	0.794533	0.232934	0.408089	-0.297817	cl01															Unknown
Vitvi08g02384	0.360225	0.658728	0.0461678	1.21143	0.436631	0.541717	0.498611	0.552707	0.956304	-0.117011	0.373142	-0.669718	cl03		0.886886	0.0672973	0.511774	0.273648	0.633125	0.177593	0.646682	0.206351	0.969935	0.110296	0.882583	-0.0960549		unknown
Vitvi10g01090	0.958735	-0.010987	0.0117866	1.21148	0.685764	-0.136141	0.0248087	1.22247	0.878354	-0.125154	0.0137184	-1.34763	cl07															Leucine Rich Repeat receptor-like kinase
Vitvi04g01133	0.704406	0.230006	0.0146604	1.21187	0.298228	0.606342	0.0755582	0.981864	0.762378	0.376336	0.253622	-0.605528	cl01															no hit
Vitvi02g01648	0.0616812	0.694409	0.000271316	1.21194	0.01596	0.759945	0.0774426	0.517536	0.951294	0.0655361	0.105238	-0.452	cl01		0.597833	-0.344563	0.835367	0.187689	0.540782	0.363575	0.397655	0.532252	0.583795	0.708138	0.854587	0.175886		F-box family protein
Vitvi06g01641	0.126497	1.28574	0.0405094	1.21273	0.452634	0.563575	0.947551	-0.0730153	0.580186	-0.722169	0.330433	-0.649153	cl22															NAC domain transcriptional regulator superfamily protein, putative OS=Theobroma cacao GN=TCM_040737 PE=4 SV=1
Vitvi13g01240	0.331874	0.656082	0.0301072	1.21362	0.821555	0.212026	0.423561	0.557541	0.706738	-0.444056	0.0967356	-1.0016	cl03															Prolylcarboxypeptidase
Vitvi14g01485	0.282794	0.584871	0.0132291	1.21418	0.3354	0.418646	0.275237	0.629307	0.953937	-0.166225	0.187048	-0.795532	cl03		0.336217	0.675305	0.454001	0.589944	0.874253	-0.148639	0.951835	-0.0853608	0.644174	-0.823944	0.411033	-0.738583		GEM-like protein 5
Vitvi14g02947	0.170671	0.423264	0.00041207	1.21498	0.0155404	0.779211	0.0188849	0.791718	0.515338	0.355947	0.180253	-0.435771	cl01															Unknown
Vitvi14g01318	0.109514	0.534151	0.000203764	1.21631	0.0319933	0.626452	0.0178637	0.682158	0.88893	0.0923008	0.0296974	-0.589857	cl01		0.110244	-1.02008	0.498348	-0.563214	0.538515	-0.457691	0.511285	0.456862	0.776062	0.562384	0.933719	0.105523		Lipase GDSL 7
Vitvi04g00118	0.215682	0.370377	0.000199308	1.21879	0.0170855	0.713125	0.00781788	0.848412	0.494252	0.342748	0.054007	-0.505665	cl01		0.825631	-0.110516	0.978326	-0.0168065	0.917938	-0.0394832	0.861421	0.0937094	0.987059	0.0710328	0.968242	-0.0226766		Tassel serine threonine kinase 1
Vitvi01g00389	0.0844901	0.571157	0.000232956	1.21915	0.00752011	0.89208	0.0297226	0.647991	0.55817	0.320923	0.231356	-0.327068	cl01		0.954231	0.0955643	0.862693	0.238411	0.952303	-0.0891264	0.914087	0.142847	0.986043	-0.184691	0.823921	-0.327538		Unknown protein
Vitvi05g00531	0.277105	0.421708	0.001868	1.21931	0.0409221	0.88322	0.0483409	0.797602	0.566942	0.461512	0.362218	-0.336091	cl01															ncRNA
Vitvi03g01596	0.176646	0.589585	0.00285322	1.21971	0.0872322	0.682219	0.14341	0.630122	0.909947	0.0926338	0.236373	-0.537488	cl01															NtPRp27 secretory protein
Vitvi17g00558	0.112896	0.503542	0.000235703	1.2231	0.0173246	0.737533	0.0186065	0.71956	0.704582	0.233991	0.0763587	-0.485569	cl01		0.689483	0.115076	0.499597	0.184239	0.28733	0.238974	0.836319	0.0691632	0.914057	0.123898	0.903361	0.0547347		unknown
Vitvi11g01182	0.39697	0.347991	0.0017554	1.22332	0.104388	0.670687	0.0304729	0.875332	0.703101	0.322696	0.126564	-0.552636	cl01															Leucine-rich repeat
Vitvi18g00790	0.399227	0.282788	0.000632781	1.2266	0.0367223	0.736022	0.0113912	0.943817	0.445064	0.453234	0.126595	-0.490583	cl01		0.926516	-0.0479139	0.858501	-0.100348	0.838341	-0.0971553	0.936117	-0.0524339	0.99572	-0.0492414	0.986856	0.00319244		Coenzyme Q10 homolog B
Vitvi07g01980	0.127806	0.524653	0.000288449	1.22727	0.107414	0.493137	0.0235465	0.702615	0.965228	-0.0315157	0.0175987	-0.734131	cl01		0.887994	-0.0838727	0.948598	0.0534816	0.823227	0.12717	0.814182	0.137354	0.926236	0.211043	0.936988	0.0736884		Oxysterol binding protein
Vitvi17g00787	0.0653713	0.998259	0.00304097	1.22887	0.448916	0.281185	0.683699	0.230616	0.326321	-0.717073	0.0356481	-0.947689	cl03		0.972508	0.12404	0.843475	0.611726	0.398361	-1.36912	0.871355	0.487686	0.797226	-1.49316	0.394276	-1.98085		Armadillo/beta-catenin repeat protein / U-box domain-containing protein
Vitvi17g00069	0.370231	0.388867	0.00388257	1.23156	0.0576726	0.891975	0.0646794	0.84269	0.548371	0.503108	0.478177	-0.339582	cl01															Nodulin MtN3 family
Vitvi17g00648	0.194782	0.396825	0.000191673	1.23225	0.00451528	0.992447	0.00839851	0.835425	0.18409	0.595623	0.351402	-0.239802	cl01		0.426228	0.161429	0.963813	-0.016641	0.410214	0.1589	0.400555	-0.17807	0.99788	-0.00252897	0.489393	0.175541		IBS1 (impaired in baba-induced sterility 1)
Vitvi04g01400	0.275011	0.525341	0.00326026	1.23465	0.0671896	0.832061	0.0953432	0.709314	0.727282	0.30672	0.337511	-0.402593	cl01		0.969507	0.0230495	0.76599	0.147451	0.277463	0.387258	0.803135	0.124401	0.746115	0.364209	0.653829	0.239807		Dehydration-responsive protein
Vitvi17g00412	0.0831495	0.621168	0.00035231	1.23995	0.0454495	0.630112	0.0541562	0.618778	0.99387	0.00894329	0.0506479	-0.609835	cl01															TET8 (tetraspanin8)
Vitvi13g00368	0.101801	0.51579	0.000185389	1.24358	0.0365002	0.603407	0.0146686	0.727793	0.921397	0.0876162	0.0226403	-0.640177	cl01		0.882258	0.107929	0.82513	-0.179284	0.962205	-0.0358864	0.649844	-0.287213	0.972417	-0.143816	0.882627	0.143397		RAB GTPase RABA2B
Vitvi04g01382	0.327596	0.404153	0.0034783	1.24367	0.331009	0.438748	0.0667328	0.839517	0.993374	0.0345945	0.0617729	-0.804922	cl01		0.840179	-0.133878	0.849766	-0.136385	0.892655	-0.0709481	0.998328	-0.00250697	0.99443	0.0629299	0.952399	0.0654369		Epoxide hydrolase 2
Vitvi13g01538	0.382244	0.406123	0.00230043	1.26053	0.0670222	0.805226	0.0432079	0.854405	0.607212	0.399102	0.247449	-0.455302	cl01		0.143879	-1.07077	0.534454	-0.594249	0.451357	-0.605809	0.54221	0.476522	0.869581	0.464962	0.996917	-0.0115597		Lipase GDSL 7
Vitvi09g01571	0.274775	0.452138	0.00275126	1.26568	0.0442932	0.944792	0.0679009	0.813539	0.580731	0.492654	0.456788	-0.320885	cl01		0.382392	0.252872	0.216076	0.381551	0.262709	0.308375	0.731247	0.128679	0.986358	0.0555032	0.88175	-0.0731762		Unknown
Vitvi07g02132	0.0848944	0.739688	0.000994103	1.26615	0.0177931	0.98072	0.179293	0.526467	0.811751	0.241032	0.448532	-0.285435	cl01		0.892734	0.208003	0.650174	0.606597	0.322141	-0.85046	0.782965	0.398594	0.644174	-1.05846	0.216954	-1.45706		Lipid transfer protein
Vitvi15g01372	0.187458	0.514672	0.000629812	1.26637	0.0704108	0.652932	0.032558	0.751697	0.870367	0.138261	0.0626109	-0.613436	cl01															No hit
Vitvi02g01831	0.169652	0.531199	0.00112353	1.2672	0.0838221	0.655818	0.0600345	0.735998	0.91082	0.124619	0.10368	-0.611379	cl01		0.581478	0.805937	0.758084	0.512106	0.752184	-0.432275	0.891508	-0.29383	0.737669	-1.23821	0.557767	-0.944381		Matrixin family protein OS=Theobroma cacao GN=TCM_015953 PE=4 SV=1
Vitvi14g01630	0.360653	0.304202	0.0003293	1.26991	0.460231	0.240928	0.00813117	0.965705	0.940399	-0.0632747	0.00631598	-1.02898	cl03															Phosphoprotein NtEPb3
Vitvi07g02573	0.273086	0.390443	0.000632781	1.27022	0.0322032	0.80691	0.0178637	0.879775	0.533079	0.416468	0.145386	-0.463307	cl01		0.454561	-0.577527	0.568537	-0.508719	0.693541	-0.353717	0.950076	0.0688077	0.957795	0.22381	0.89172	0.155002		No hit
Vitvi05g00286	0.179882	0.531358	0.000754356	1.2711	0.054286	0.729429	0.04166	0.73974	0.814394	0.198072	0.107801	-0.541669	cl01															Universal stress protein (USP) family protein
Vitvi18g02487	0.0734332	0.577382	0.000162754	1.27258	0.0281288	0.616855	0.0200557	0.695198	0.972155	0.0394737	0.0244716	-0.655725	cl01		0.904327	-0.150604	0.783907	0.311553	0.742469	-0.271765	0.633786	0.462157	0.98458	-0.121162	0.567539	-0.583319		No hit
Vitvi03g00497	0.217332	0.403358	0.000280364	1.27265	0.0331857	0.695093	0.0107624	0.869295	0.632562	0.291736	0.05069	-0.577559	cl01															Leucine-rich repeat
Vitvi15g01683	0.374458	0.434467	0.00835334	1.27318	0.0493251	1.1119	0.121853	0.838713	0.511316	0.677437	0.826296	-0.161276	cl06															DTA2 (downstream target of AGL15 2)
Vitvi18g00117	0.0844901	0.522985	0.000109004	1.27323	0.00318067	1.01275	0.00882439	0.750248	0.237919	0.489767	0.258934	-0.260481	cl01		0.917564	0.0592785	0.933622	0.0542718	0.885862	-0.0780147	0.994124	-0.00500668	0.963145	-0.137293	0.841996	-0.132286		Unknown protein
Vitvi19g02077	0.127659	0.599008	0.000453057	1.27444	0.0562128	0.662167	0.0413074	0.675433	0.946733	0.0631582	0.0539116	-0.612275	cl01		0.0535136	-1.40928	0.745723	-0.379695	0.267573	-0.87349	0.169393	1.02959	0.830074	0.535792	0.64993	-0.493795		No hit
Vitvi07g01495	0.921255	-0.0918938	0.0210821	1.27488	0.261021	0.771455	0.0346434	1.36678	0.467685	0.863349	0.397164	-0.503427	cl06		0.775312	0.310717	0.678798	0.447954	0.623448	-0.382238	0.923586	0.137237	0.786282	-0.692956	0.416733	-0.830192		Unknown protein
Vitvi12g02303	0.185133	0.452378	0.000517929	1.2762	0.0640615	0.636292	0.0224136	0.823826	0.828226	0.183914	0.055916	-0.639911	cl01															RALFL4 (RALF-like 4)
Vitvi06g01829	0.11425	0.559732	0.000367804	1.27628	0.0900625	0.564141	0.0315886	0.716547	0.980879	0.00440864	0.026727	-0.712138	cl01															Unknown protein
Vitvi05g00647	0.173356	0.503191	0.000597375	1.27681	0.0267932	0.837965	0.0310725	0.77362	0.653386	0.334774	0.164733	-0.438846	cl01															GDSL esterase/lipase OS=Morus notabilis GN=L484_007770 PE=4 SV=1
Vitvi11g01476	0.0649348	0.854625	0.000664003	1.27802	0.0494391	0.730317	0.226108	0.423393	0.882341	-0.124307	0.0985514	-0.547701	cl03		0.953485	0.106506	0.728488	0.559711	0.730748	-0.429251	0.784566	0.453205	0.923867	-0.535757	0.516274	-0.988962		No hit
Vitvi06g01403	0.212786	0.49513	0.000662264	1.27921	0.0383179	0.771921	0.0300195	0.784078	0.694403	0.276791	0.124376	-0.507287	cl01															Protein serine/threonine kinase
Vitvi12g02456	0.135876	0.572632	0.000820067	1.27938	0.100941	0.573579	0.062091	0.706748	0.999874	0.000946413	0.0593228	-0.705801	cl01		0.785111	0.272343	0.858501	-0.207565	0.823679	0.219607	0.581525	-0.479908	0.996207	-0.052736	0.708433	0.427172		No hit
Vitvi06g01651	0.145428	0.671087	0.0023346	1.2795	0.398957	0.381564	0.162424	0.608408	0.694921	-0.289524	0.0341285	-0.897932	cl03															DUF1639 family protein OS=Medicago truncatula GN=MTR_1g110370 PE=4 SV=1
Vitvi05g01339	0.204227	0.453805	0.000587201	1.28365	0.0223843	0.885994	0.0236135	0.829845	0.529954	0.432189	0.200524	-0.397656	cl01		0.64022	0.204853	0.904804	0.0712177	0.688407	0.158065	0.796271	-0.133635	0.995527	-0.0467878	0.897129	0.0868475		No hit
Vitvi08g02364	0.148936	0.513584	0.000488473	1.28406	0.160361	0.46896	0.0296816	0.770476	0.949991	-0.0446238	0.0209933	-0.8151	cl01															No hit
Vitvi07g02128	0.193298	0.471272	0.000333211	1.29084	0.0381888	0.702334	0.0161723	0.819573	0.726578	0.231062	0.0546807	-0.588511	cl01		0.185702	-1.25259	0.752029	-0.465066	0.700818	-0.469271	0.426499	0.787528	0.799191	0.783323	0.999946	-0.00420457		No hit
Vitvi11g00353	0.193298	0.425875	0.000240289	1.29132	0.041245	0.649977	0.0104513	0.865442	0.730503	0.224102	0.0323632	-0.64134	cl01															Sec7 domain-containing protein
Vitvi04g01264	0.153806	0.554235	0.000692576	1.29222	0.0251761	0.881183	0.0442067	0.737982	0.676043	0.326948	0.219998	-0.411034	cl01															DUF620
Vitvi06g01640	0.53496	0.338668	0.00925337	1.29293	0.995209	0.0660743	0.0797159	0.954266	0.750374	-0.272593	0.0234729	-1.22686	cl03															no hit
Vitvi12g02683	0.333681	0.687284	0.0351088	1.2967	0.320111	0.70748	0.459992	0.609417	0.999874	0.0201958	0.444365	-0.589221	cl01															Leucine Rich Repeat receptor-like kinase
Vitvi09g00578	0.128291	0.568704	0.000330111	1.30219	0.046222	0.674114	0.0277652	0.733484	0.905593	0.10541	0.0449453	-0.628074	cl01															Rhomboid ATRBL1
Vitvi12g02044	0.163489	0.444636	0.0002299	1.30655	0.00451528	1.11045	0.0111348	0.861918	0.189072	0.665812	0.529506	-0.196106	cl01		0.941003	-0.0701928	0.843451	-0.169916	0.985429	-0.00928518	0.907948	-0.099723	0.99636	0.0609076	0.873098	0.160631		Octicosapeptide/Phox/Bem1p (PB1) domain-containing protein
Vitvi05g01376	0.185133	0.396367	0.000190029	1.30739	0.327867	0.290469	0.00781788	0.911025	0.83919	-0.105897	0.00542636	-1.01692	cl03															Receptor kinase RHG4
Vitvi08g01195	0.261548	0.384843	0.000580433	1.30987	0.0589719	0.713778	0.0160068	0.925025	0.683108	0.328936	0.0710746	-0.596089	cl01		0.534747	0.288535	0.911906	0.0772047	0.493966	0.277876	0.68984	-0.21133	0.999977	-0.010659	0.7402	0.200671		GTP binding protein
Vitvi10g01798	0.289675	0.604462	0.0119156	1.31049	0.704751	0.18657	0.245184	0.706032	0.728655	-0.417892	0.0580689	-1.12392	cl03		0.680584	-0.342543	0.983645	-0.0230689	0.673881	-0.303972	0.716686	0.319474	0.997556	0.0385711	0.78448	-0.280903		Unknown
Vitvi12g00473	0.189443	0.534491	0.000959365	1.31466	0.0677077	0.724342	0.0465661	0.780169	0.83919	0.189851	0.110284	-0.590318	cl01		0.98976	-0.00616975	0.842843	0.0755143	0.860991	0.0536923	0.80957	0.0816841	0.979919	0.0598621	0.967073	-0.021822		Phagocytosis and cell motility protein ELMO1
Vitvi19g02022	0.404838	0.449495	0.0103362	1.3156	0.196272	0.690874	0.134226	0.866102	0.846199	0.241379	0.298961	-0.624723	cl01															No hit
Vitvi12g00594	0.320581	0.672206	0.0233013	1.31566	0.100246	1.1352	0.362736	0.643458	0.739484	0.462991	0.864833	-0.180467	cl01		0.970135	0.047539	0.936899	-0.0968295	0.754576	0.231752	0.89512	-0.144369	0.969935	0.184213	0.738358	0.328581		Avr9/Cf-9 rapidly elicited protein 20
Vitvi08g02336	0.824894	0.143532	0.0313814	1.31671	0.929347	-0.047349	0.102269	1.17317	0.872903	-0.190881	0.0486107	-1.36406	cl09		0.566035	-0.508451	0.869037	-0.215209	0.938282	-0.0977737	0.767285	0.293242	0.901384	0.410677	0.937021	0.117435		Beta 1-3 glucanase [Vitis vinifera]
Vitvi01g00275	0.218786	0.501109	0.000692576	1.31817	0.0315436	0.843346	0.0298528	0.817062	0.624931	0.342237	0.16265	-0.474824	cl01		0.948805	-0.0525584	0.911149	-0.0851197	0.551157	-0.26704	0.965642	-0.0325612	0.918699	-0.214482	0.786635	-0.181921		Unknown protein
Vitvi09g00389	0.185577	0.60413	0.00219857	1.32528	0.0621478	0.889652	0.101549	0.721147	0.811447	0.285522	0.275126	-0.435625	cl01		0.890903	-0.171242	0.788574	0.363536	0.453595	0.748276	0.620776	0.534778	0.761813	0.919519	0.821437	0.384741		Transmembrane protein, putative OS=Medicago truncatula GN=MTR_4g012520 PE=4 SV=2
Vitvi19g01770	0.109278	0.551813	0.000172863	1.32778	0.0247881	0.701227	0.0135157	0.775969	0.824545	0.149414	0.0296974	-0.626555	cl01															Protein kinase 5
Vitvi06g00594	0.28029	0.46992	0.00157231	1.32804	0.0713748	0.810721	0.043276	0.858125	0.723314	0.340801	0.172376	-0.517324	cl01		0.663508	-0.432501	0.733748	-0.377472	0.532313	-0.504243	0.974238	0.0550294	0.99443	-0.0717419	0.928317	-0.126771		Uncharacterized protein OS=Gossypium raimondii GN=B456_003G124500 PE=4 SV=1
Vitvi11g01447	0.266048	0.422911	0.000803493	1.3329	0.0981251	0.653018	0.0236333	0.90999	0.811146	0.230107	0.0608288	-0.679883	cl01															Uncharacterized protein OS=Morus notabilis GN=L484_025757 PE=4 SV=1
Vitvi19g00098	0.331603	0.351006	0.000683421	1.33371	0.110161	0.612902	0.0146977	0.982709	0.768154	0.261896	0.0445258	-0.720813	cl01		0.894391	-0.11025	0.995032	0.00803066	0.884645	-0.1023	0.889729	0.118281	0.998774	0.00795009	0.919281	-0.110331		Morphogenesis of root hair 1 MRH1
Vitvi14g00316	0.318316	0.381764	0.000745159	1.33377	0.0322279	0.869241	0.0177252	0.952002	0.496209	0.487478	0.178541	-0.464525	cl01		0.662014	0.420054	0.646861	0.461238	0.679478	0.368197	0.979268	0.0411842	0.996921	-0.0518568	0.953216	-0.093041		Receptor protein kinase PERK1
Vitvi16g01745	0.173818	-1.04888	0.0880346	1.33465	0.585958	-0.314774	0.0117046	2.38353	0.622144	0.734102	0.0486107	-1.64943	cl29															Receptor-like protein (Fragment) OS=Malus domestica PE=4 SV=1
Vitvi02g00029	0.123451	0.533093	0.000232956	1.33693	0.0231992	0.764215	0.0165578	0.803833	0.746124	0.231122	0.0557607	-0.572711	cl01		0.931863	0.0824041	0.887356	-0.145982	0.489244	-0.414934	0.785032	-0.228386	0.818283	-0.497338	0.760037	-0.268951		Unknown protein
Vitvi12g02387	0.224176	0.562098	0.00279917	1.33783	0.0450735	0.962639	0.0925993	0.775737	0.669271	0.400541	0.443647	-0.375196	cl01															UPF0041
Vitvi04g00257	0.263464	0.440021	0.000575663	1.34151	0.0437199	0.766542	0.0179584	0.901491	0.638709	0.326521	0.0883379	-0.57497	cl01		0.973601	-0.0139741	0.94836	0.0857123	0.951981	-0.0688234	0.915829	0.0996865	0.99788	-0.0548493	0.918361	-0.154536		Tassel serine threonine kinase 1
Vitvi01g00263	0.147043	0.587947	0.000660709	1.34331	0.0607011	0.735249	0.0452429	0.755364	0.898541	0.147302	0.0811093	-0.608062	cl01															Fw2.2 ORFX
Vitvi11g00319	0.169652	0.495024	0.000232956	1.34521	0.00727451	0.989187	0.012411	0.85019	0.334929	0.494163	0.220012	-0.356027	cl01		0.731368	-0.222558	0.90467	-0.108118	0.923922	0.0629348	0.87638	0.114441	0.898431	0.285493	0.841246	0.171052		No hit
Vitvi11g00251	0.522003	0.484918	0.0469801	1.34525	0.952598	-0.170188	0.315281	0.860332	0.694403	-0.655105	0.0669085	-1.51544	cl09		0.702364	-0.279296	0.216076	-0.766384	0.291224	-0.590321	0.427599	-0.487088	0.905343	-0.311025	0.836831	0.176063		Unknown protein
Vitvi18g00432	0.107019	0.74768	0.00126293	1.35445	0.00463626	1.5852	0.150434	0.606775	0.261453	0.837516	0.653081	0.230742	cl16		0.499257	0.48743	0.798356	0.23633	0.545429	0.41241	0.784566	-0.251099	0.99443	-0.0750198	0.888727	0.17608		Phosphate-induced protein 1
Vitvi10g00410	0.128354	0.841209	0.00411924	1.36147	0.0417191	1.09033	0.331625	0.520265	0.853419	0.249121	0.62966	-0.271144	cl01		0.830026	-0.0949434	0.869383	0.0860308	0.773418	-0.104941	0.639916	0.180974	0.997855	-0.00999753	0.673292	-0.190972		Unknown protein
Vitvi01g01259	0.283938	0.388899	0.000602779	1.36644	0.0365002	0.82489	0.0148269	0.977537	0.535955	0.435992	0.117217	-0.541546	cl01		0.25332	0.343341	0.880818	0.072823	0.174529	0.411303	0.427056	-0.270518	0.98448	0.0679618	0.406553	0.33848		EDA18 (embryo sac development arrest 18)
Vitvi03g00882	0.380551	0.567987	0.0185209	1.36743	0.69393	0.279676	0.240677	0.799446	0.830082	-0.28831	0.0874223	-1.08776	cl03		0.961217	0.0974306	0.80188	0.328719	0.917862	-0.10558	0.850803	0.231289	0.983079	-0.203011	0.739191	-0.434299		Wall-associated receptor kinase-like 10
Vitvi08g01308	0.277759	0.403332	0.000445563	1.37114	0.0142549	0.974866	0.0126062	0.967807	0.349709	0.571534	0.219037	-0.396273	cl01		0.987207	-0.0181533	0.69643	0.219081	0.96771	0.0144475	0.65809	0.237235	0.996418	0.0326008	0.76548	-0.204634		Auxin-independent growth promoter
Vitvi13g00618	0.305565	0.456216	0.00183594	1.37116	0.353127	0.427859	0.0428186	0.914945	0.961167	-0.0283576	0.0316475	-0.943303	cl01		0.223996	0.452851	0.810351	0.127587	0.825601	0.0967654	0.459012	-0.325264	0.77663	-0.356085	0.970514	-0.0308212		BTB/POZ; NPH3
Vitvi15g01313	0.394061	0.34132	0.0012746	1.37137	0.158315	0.587582	0.0204956	1.03005	0.790965	0.246262	0.0584853	-0.783784	cl01															Transmembrane protein, putative OS=Medicago truncatula GN=MTR_8g011160 PE=4 SV=1
Vitvi04g01269	0.133645	0.496693	0.000121326	1.37149	0.016115	0.731523	0.00722105	0.874794	0.667558	0.234829	0.0230125	-0.639964	cl01		0.407448	-0.929016	0.324864	-1.1636	0.578849	-0.652962	0.880103	-0.234586	0.970997	0.276053	0.724318	0.510639		Proline extensin-like receptor kinase 1 (PERK1)
Vitvi13g00632	0.118705	0.541023	0.000266547	1.37331	0.0124181	0.910399	0.0187878	0.832289	0.55817	0.369375	0.145088	-0.462913	cl01		0.896853	0.0947862	0.733748	0.234771	0.669856	-0.213878	0.857648	0.139985	0.873716	-0.308665	0.480553	-0.448649		Protein kinase
Vitvi13g00330	0.241108	0.469131	0.000907834	1.37355	0.0693753	0.75954	0.0298227	0.90442	0.757622	0.290408	0.0998843	-0.614012	cl01		0.0611293	-0.385927	0.825254	-0.0732821	0.562684	-0.132163	0.158609	0.312645	0.644174	0.253764	0.879245	-0.0588806		Thaumatin
Vitvi14g00737	0.238202	0.484895	0.000662264	1.37573	0.0506943	0.785212	0.0247189	0.890831	0.704417	0.300317	0.0952688	-0.590515	cl01															Calmodulin-binding
Vitvi09g00550	0.202707	0.451595	0.00052487	1.37611	0.0294358	0.848593	0.0188849	0.924515	0.587402	0.396998	0.127282	-0.527517	cl01		0.921728	0.143809	0.690801	-0.400408	0.981407	0.0235597	0.559986	-0.544217	0.993842	-0.120249	0.70488	0.423968		Ankyrin
Vitvi18g03079	0.864862	0.139191	0.0228127	1.37995	0.153594	1.04833	0.0716463	1.24076	0.474432	0.909138	0.667728	-0.331625	cl06															No hit
Vitvi16g01788	0.212338	0.812631	0.016616	1.38203	0.203047	0.889103	0.455802	0.569403	0.994237	0.0764725	0.429052	-0.492931	cl01		0.933275	-0.126872	0.941544	0.129884	0.951118	0.0599835	0.858534	0.256755	0.983079	0.186855	0.984091	-0.0699004		No hit
Vitvi05g00604	0.446683	0.498017	0.0217517	1.38288	0.0878102	1.20077	0.215362	0.88486	0.580099	0.702754	0.893099	-0.182106	cl06		0.298097	-0.69652	0.974144	0.0503351	0.853515	-0.159573	0.296943	0.746855	0.823901	0.536947	0.863136	-0.209908		Unknown
Vitvi02g01633	0.878844	0.110044	0.0120048	1.38452	0.35975	0.551359	0.0398006	1.27447	0.709573	0.441315	0.164088	-0.833159	cl06															Myb/SANT-like DNA-binding domain protein OS=Medicago truncatula GN=MTR_4g092300 PE=4 SV=2
Vitvi14g01800	0.118705	0.621496	0.0003293	1.38465	0.0835307	0.612277	0.0297343	0.76315	0.990008	-0.009219	0.0250155	-0.772369	cl01		0.519848	-0.226966	0.554905	0.242093	0.918077	-0.04801	0.169794	0.46906	0.898431	0.178956	0.518156	-0.290103		NHL repeat-containing protein
Vitvi11g00362	0.0616608	0.930097	0.000633274	1.38793	0.05028	0.733397	0.249198	0.457831	0.829011	-0.1967	0.0878059	-0.654531	cl03		0.845586	-0.0795835	0.880679	-0.0729359	0.585658	-0.17186	0.985586	0.0066476	0.972898	-0.092277	0.843324	-0.0989246		MEE55 (maternal effect embryo arrest 55)
Vitvi15g00972	0.282069	0.415705	0.000653214	1.38895	0.0565346	0.770741	0.0177176	0.973241	0.659263	0.355036	0.0854446	-0.618205	cl01															Unknown protein
Vitvi08g02080	0.703938	0.148906	0.00122539	1.39096	0.129889	0.620401	0.00977294	1.24205	0.522482	0.471495	0.0666574	-0.770556	cl01		0.828315	0.202951	0.232257	0.965481	0.547889	0.430891	0.351951	0.76253	0.969917	0.22794	0.609264	-0.53459		Protein phosphatase 1D
Vitvi19g00518	0.220029	0.53457	0.000688525	1.39197	0.0153459	1.02443	0.0300195	0.857397	0.471413	0.489856	0.318161	-0.367541	cl01		0.895426	-0.0453129	0.78914	-0.0964245	0.762491	-0.0897809	0.91007	-0.0511116	0.990411	-0.044468	0.989811	0.00664361		Unknown protein
Vitvi05g00384	0.103301	0.606424	0.000200357	1.39526	0.00599849	1.04625	0.0177176	0.788834	0.432952	0.439829	0.225271	-0.349005	cl01		0.865831	-0.057015	0.852639	0.0723444	0.788348	0.0810114	0.658479	0.129359	0.898431	0.138026	0.991439	0.00866699		Pto kinase interactor
Vitvi18g00061	0.277573	0.456161	0.000838947	1.39708	0.0505289	0.832907	0.02494	0.940922	0.642602	0.376746	0.128095	-0.564176	cl01		0.997006	0.00224037	0.769941	-0.223954	0.922941	-0.0738413	0.761767	-0.226195	0.993584	-0.0760816	0.872683	0.150113		Mlo5
Vitvi18g02519	0.397572	0.601504	0.0301189	1.39838	0.230999	0.830075	0.329718	0.79688	0.889117	0.228571	0.54097	-0.56831	cl01		0.979416	0.0172199	0.843141	-0.174462	0.732104	0.240129	0.796729	-0.191682	0.963706	0.22291	0.609486	0.414591		No hit
Vitvi18g02602	0.424547	0.288959	0.000488473	1.40018	0.0157774	1.00604	0.00866063	1.11122	0.260587	0.717081	0.222529	-0.394143	cl01															Uncharacterized protein OS=Gossypium raimondii GN=B456_005G096100 PE=4 SV=1
Vitvi04g00350	0.234517	0.53781	0.0022531	1.40172	0.0786044	0.80095	0.0680651	0.863914	0.785772	0.26314	0.206234	-0.600773	cl01		0.842735	-0.29697	0.957287	0.0980986	0.936183	0.107114	0.774498	0.395068	0.955264	0.404084	0.996795	0.0090153		RD22
Vitvi07g00250	0.698728	0.32597	0.0463266	1.40253	0.333043	-0.758993	0.201177	1.07656	0.396064	-1.08496	0.0157821	-2.16152	cl09															Nodulin MtN3 family
Vitvi01g00728	0.294032	0.356326	0.00031873	1.40371	0.0701901	0.64275	0.00866063	1.04739	0.700646	0.286424	0.0277473	-0.760962	cl01		0.784048	0.243164	0.413917	0.644716	0.547068	0.410274	0.646682	0.401552	0.979919	0.167109	0.851382	-0.234442		Proline extensin-like receptor kinase 1 (PERK1)
Vitvi07g00439	0.198509	0.536344	0.00105455	1.40774	0.024136	1.04135	0.044005	0.871395	0.541769	0.505004	0.361007	-0.366392	cl01		0.993203	0.00729375	0.9056	-0.0763718	0.6068	0.21636	0.88739	-0.0836656	0.914057	0.209066	0.58332	0.292732		No hit
Vitvi08g00037	0.0616812	0.64626	7.75386e-05	1.40897	0.00381311	0.968779	0.00866063	0.762709	0.478681	0.32252	0.0662341	-0.44019	cl01		0.295232	-0.639998	0.210043	-0.831982	0.699495	-0.283774	0.805287	-0.191984	0.891695	0.356224	0.465217	0.548208		unknown
Vitvi18g02971	0.239525	0.409179	0.000524613	1.41241	0.0533342	0.731394	0.0148618	1.00323	0.68447	0.322215	0.0654356	-0.681013	cl01		0.412165	0.268335	0.541416	0.226701	0.192683	0.398748	0.93714	-0.041634	0.954967	0.130413	0.717822	0.172047		unknown
Vitvi16g00110	0.119628	0.511657	0.000109004	1.41372	0.00599849	0.921883	0.00646315	0.902067	0.38756	0.410225	0.061905	-0.491842	cl01															Phosphate-induced protein 1
Vitvi12g00623	0.208368	0.397078	0.000239265	1.41396	0.00664034	1.08087	0.00866063	1.01688	0.216344	0.683796	0.293332	-0.333086	cl01		0.934917	0.065269	0.917258	0.0756744	0.960398	0.0264109	0.983902	0.0104054	0.996921	-0.0388581	0.958339	-0.0492635		Unknown
Vitvi19g00738	0.69648	0.180617	0.00204883	1.4152	0.0447438	1.02678	0.0141592	1.23458	0.294223	0.846163	0.357767	-0.388419	cl06															Kinesin-like protein OS=Morus notabilis GN=L484_020218 PE=3 SV=1
Vitvi03g00407	0.0747654	1.636	0.0195833	1.41656	0.0489538	1.57977	0.814163	-0.219439	0.960064	-0.0562259	0.910255	0.163213	cl25															CYP82C4
Vitvi09g00095	0.16721	0.5751	0.000905482	1.4179	0.0125355	1.17563	0.0485383	0.842799	0.438631	0.600533	0.580903	-0.242265	cl01		0.998798	0.000819266	0.632231	0.599263	0.472036	0.696072	0.615369	0.598444	0.856696	0.695253	0.955872	0.096809		Hydrolase, alpha/beta fold family protein
Vitvi18g02188	0.199059	0.402043	0.000159839	1.41871	0.0308125	0.692219	0.00622487	1.01667	0.632588	0.290176	0.0212661	-0.726491	cl01		0.146571	0.736079	0.734764	0.222074	0.746136	0.180278	0.378426	-0.514005	0.703784	-0.5558	0.967914	-0.0417957		Protein kinase CRK1
Vitvi10g00134	0.194782	0.330414	7.75386e-05	1.419	0.00711037	0.778311	0.00349487	1.08858	0.263769	0.447897	0.0201512	-0.640688	cl01		0.450092	-0.313487	0.715454	-0.1952	0.609663	-0.216552	0.825289	0.118287	0.977509	0.0969355	0.982756	-0.0213519		Heat shock protein (HSP26.5-P) 26.5 kDa class P
Vitvi11g01475	0.360152	0.50604	0.00696781	1.41927	0.153149	0.815172	0.111216	0.913233	0.810922	0.309132	0.294443	-0.604101	cl01		0.998744	0.00117427	0.974521	-0.0611987	0.555232	-0.484258	0.975063	-0.062373	0.895787	-0.485432	0.715116	-0.423059		Unknown protein
Vitvi15g01627	0.497446	0.231467	0.000490555	1.42401	0.0586291	0.711874	0.00722105	1.19254	0.470287	0.480407	0.056434	-0.712132	cl01		0.671997	0.497039	0.886651	-0.198346	0.796591	0.312137	0.517965	-0.695385	0.983079	-0.184902	0.71852	0.510483		No hit
Vitvi07g03023	0.297982	0.800873	0.0301858	1.42941	0.334186	0.736086	0.468228	0.628533	0.972598	-0.0647874	0.37701	-0.693321	cl01															non coding
Vitvi09g00155	0.198818	0.561309	0.000580248	1.42948	0.0158077	1.01208	0.0277843	0.868169	0.512691	0.450766	0.245869	-0.417402	cl01		0.111319	-1.01178	0.700428	-0.368235	0.389059	-0.605807	0.329662	0.643541	0.865118	0.405969	0.834034	-0.237572		Tassel serine threonine kinase 1
Vitvi17g00504	0.235055	0.519532	0.000633274	1.43228	0.022573	0.967901	0.0247839	0.912752	0.520134	0.44837	0.20417	-0.464383	cl01		0.368669	-0.668941	0.746482	-0.338471	0.588337	-0.434803	0.701427	0.330471	0.958412	0.234138	0.950428	-0.0963327		IFA binding protein
Vitvi19g00781	0.213943	0.484666	0.000754055	1.43266	0.0794579	0.722752	0.0278626	0.947998	0.825194	0.238086	0.0697277	-0.709912	cl01		0.972376	0.0361193	0.781146	0.233735	0.707833	0.257633	0.807811	0.197616	0.958412	0.221514	0.991678	0.0238982		Subtilisin protease
Vitvi06g01165	0.0844901	0.536873	7.73143e-05	1.43458	0.00301129	1.01417	0.00536446	0.897702	0.216344	0.477296	0.0688544	-0.420406	cl01		0.0324478	-0.511735	0.190303	-0.364774	0.0376298	-0.518046	0.60619	0.14696	0.99788	-0.00631168	0.649551	-0.153272		F-box family protein
Vitvi12g02486	0.240032	0.786614	0.0150607	1.43629	0.238497	0.7296	0.375551	0.649673	0.987797	-0.0570145	0.323133	-0.706687	cl01		0.942143	-0.055016	0.982922	-0.0232637	0.914983	0.0594655	0.966131	0.0317523	0.978027	0.114482	0.9255	0.0827292		Uncharacterized protein OS=Theobroma cacao GN=TCM_002329 PE=4 SV=1
Vitvi14g00387	0.0616661	0.773846	0.000198192	1.43676	0.00333359	1.30106	0.0454218	0.662912	0.390015	0.527217	0.650559	-0.135695	cl06		0.726959	0.235199	0.545744	0.401396	0.404216	0.470422	0.844595	0.166197	0.955264	0.235223	0.962173	0.0690256		Unknown
Vitvi07g01904	0.192409	0.383871	0.000156515	1.43678	0.007376	0.954462	0.00616841	1.05291	0.265896	0.570591	0.113155	-0.482319	cl01		0.892536	0.0829493	0.879096	-0.0959097	0.839109	0.105156	0.724024	-0.178859	0.996921	0.0222064	0.742782	0.201065		Leaf senescence protein
Vitvi08g02143	0.233586	0.481556	0.000966328	1.44191	0.319303	0.325912	0.0311998	0.960358	0.920008	-0.155645	0.0193275	-1.116	cl03		0.977846	-0.185657	0.922608	-0.593338	0.361271	-2.71441	0.944266	-0.407681	0.805851	-2.52875	0.559515	-2.12107		No hit
Vitvi07g02137	0.456795	0.383133	0.00400397	1.44363	0.588712	0.277329	0.0471452	1.06049	0.941686	-0.105803	0.0315074	-1.1663	cl03		0.765609	0.306937	0.583787	0.558067	0.552893	0.519228	0.851375	0.25113	0.983079	0.212291	0.979245	-0.0388383		Patatin
Vitvi01g02212	0.34421	0.324413	0.000193946	1.44424	0.00483927	1.13914	0.00552362	1.11983	0.109433	0.81473	0.307384	-0.305096	cl01		0.913034	-0.22556	0.481371	-1.19326	0.730279	-0.621648	0.581525	-0.967695	0.983079	-0.396088	0.777168	0.571607		Lipase GDSL
Vitvi13g02062	0.11531	0.579835	0.000293823	1.44551	0.00599849	1.18627	0.0219223	0.865673	0.336757	0.606438	0.455625	-0.259234	cl01															No hit
Vitvi17g00364	0.083068	1.10629	0.00379723	1.44584	0.388634	0.440266	0.596329	0.339548	0.461811	-0.666024	0.0540896	-1.00557	cl03															Putative uncharacterized protein OS=Arabidopsis lyrata subsp. lyrata GN=ARALYDRAFT_888682 PE=4 SV=1
Vitvi14g02844	0.0937647	0.7249	0.000629812	1.44613	0.0638301	0.742065	0.0775597	0.72123	0.986665	0.0171651	0.068137	-0.704064	cl01															Mediator of RNA polymerase II transcription subunit 18, putative OS=Theobroma cacao GN=TCM_010818 PE=4 SV=1
Vitvi17g00065	0.166328	0.602761	0.000461615	1.44686	0.0735113	0.702408	0.0283787	0.844103	0.919095	0.0996475	0.0415174	-0.744455	cl01		0.188039	-1.38843	0.941697	-0.158183	0.709923	-0.510036	0.265389	1.23025	0.779034	0.878398	0.866048	-0.351853		No hit
Vitvi01g02044	0.1379	0.618707	0.0003293	1.45291	0.0127895	0.998501	0.0248917	0.834203	0.565544	0.379794	0.1712	-0.454409	cl01															Invertase/pectin methylesterase inhibitor family protein OS=Cucumis sativus GN=Csa_2G348980 PE=4 SV=1
Vitvi10g00508	0.0372955	1.17072	0.000692576	1.45391	0.127547	0.523101	0.565914	0.283192	0.390015	-0.647616	0.0357727	-0.930808	cl03		0.0163669	-0.863412	0.763163	-0.17147	0.0894128	-0.638494	0.0606897	0.691943	0.875192	0.224918	0.316204	-0.467025		Glutaredoxin
Vitvi13g00015	0.153806	0.645893	0.000914483	1.45424	0.154094	0.573366	0.0598147	0.808344	0.958011	-0.072527	0.0420339	-0.880871	cl01		0.779294	-0.30745	0.458	-0.694765	0.102253	-1.24781	0.7053	-0.387314	0.583795	-0.940359	0.56841	-0.553045		Nematode-resistance protein
Vitvi08g02035	0.0372955	0.684306	6.0907e-05	1.45594	0.00268399	0.98163	0.00622487	0.771638	0.474695	0.297324	0.0410874	-0.474313	cl01		0.26319	-0.509737	0.18125	-0.66702	0.666051	-0.228714	0.767285	-0.157283	0.881008	0.281023	0.423198	0.438306		Uncharacterized protein OS=Citrus sinensis GN=CISIN_1g040225mg PE=4 SV=1
Vitvi05g00837	0.0409364	0.687905	5.9809e-05	1.45753	0.00267434	0.984777	0.00615242	0.769626	0.458893	0.296872	0.0354024	-0.472754	cl01		0.212455	-0.635463	0.774905	-0.223212	0.926045	0.0607187	0.466897	0.412251	0.516746	0.696182	0.722861	0.283931		C2 domain containing protein
Vitvi06g00309	0.135981	0.607432	0.00056724	1.45861	0.110143	0.60775	0.0371167	0.851179	0.988035	0.000318824	0.0337432	-0.85086	cl01		0.732441	0.11272	0.536755	0.188662	0.463265	0.191339	0.834427	0.0759417	0.971223	0.0786187	0.998096	0.00267696		Chaperonin
Vitvi16g01022	0.366287	0.362153	0.000647095	1.46103	0.892068	0.087989	0.0127151	1.09888	0.690958	-0.274164	0.0056229	-1.37304	cl03		0.968647	-0.218881	0.949262	-0.324124	0.285421	-2.53974	0.984493	-0.105243	0.746115	-2.32086	0.475714	-2.21561		B57
Vitvi03g00397	0.106966	0.599324	0.000251161	1.46112	0.0161366	0.814091	0.0204359	0.861795	0.712415	0.214767	0.0806233	-0.647028	cl01		0.916344	-0.343843	0.896807	-0.451237	0.192683	-2.35332	0.9828	-0.107395	0.644174	-2.00948	0.387471	-1.90208		Transducin protein
Vitvi01g01840	0.0616812	0.613173	7.73143e-05	1.4631	0.00424481	0.949425	0.00622487	0.84993	0.479397	0.336252	0.0414069	-0.513678	cl01		0.87741	-0.128923	0.904253	0.130719	0.998104	-0.0023777	0.737156	0.259642	0.982481	0.126545	0.918097	-0.133096		Unknown
Vitvi12g00624	0.0734332	0.744916	0.0003293	1.46494	0.0271783	0.828172	0.0592128	0.720023	0.960064	0.0832558	0.075926	-0.636767	cl01															No hit
Vitvi01g00732	0.0595	0.672066	0.000109004	1.46494	0.0322032	0.604374	0.0143524	0.792876	0.920665	-0.0676921	0.00999837	-0.860569	cl01		0.507066	0.50345	0.856971	0.189675	0.951318	0.0361885	0.732158	-0.313775	0.881008	-0.467262	0.918361	-0.153487		Unknown protein
Vitvi11g00706	0.23607	1.00688	0.0348925	1.47047	0.347593	0.76257	0.639793	0.463591	0.904478	-0.244312	0.395031	-0.707903	cl03															no hit
Vitvi08g01116	0.106237	0.55214	0.000109004	1.47646	0.00735718	0.913327	0.0068829	0.92432	0.491813	0.361187	0.0449453	-0.563133	cl01															Allergen V5/Tpx-1
Vitvi14g00270	0.0507316	1.0813	0.000791996	1.48117	0.00610622	1.49151	0.411481	0.399868	0.720188	0.410212	0.954	0.010344	cl26		0.841708	0.0729413	0.48559	0.206499	0.994535	0.00282007	0.675026	0.133558	0.974919	-0.0701212	0.550904	-0.203679		Heavy-metal-associated domain-containing protein
Vitvi16g00855	0.436361	0.319898	0.00115436	1.48205	0.0282553	1.06015	0.0165578	1.16215	0.339349	0.740254	0.33024	-0.421895	cl01		0.995665	0.0076884	0.890105	0.0677989	0.369276	0.277542	0.891198	0.0601105	0.808217	0.269854	0.641132	0.209743		No hit
Vitvi09g00359	0.166474	0.562848	0.000254765	1.48697	0.0149585	0.939569	0.0141592	0.92412	0.544925	0.376722	0.0946616	-0.547398	cl01		0.188039	-1.55013	0.510822	-1.00748	0.361271	-1.1425	0.656132	0.542649	0.945882	0.407623	0.952526	-0.135026		Rho guanyl-nucleotide exchange factor ROPGEF8
Vitvi03g01557	0.192409	0.541751	0.000318676	1.48733	0.00936146	1.08035	0.0148618	0.945579	0.381263	0.538594	0.228702	-0.406985	cl01		0.282171	-0.858977	0.910772	-0.170146	0.636151	-0.435944	0.426499	0.688831	0.898431	0.423033	0.85039	-0.265798		Carboxylesterase CXE
Vitvi10g02258	0.111374	0.589777	0.000134509	1.48836	0.00599849	1.02725	0.00941247	0.898588	0.406242	0.437471	0.106331	-0.461117	cl01		0.134019	-1.13031	0.457202	-0.717285	0.824144	-0.226082	0.606144	0.413026	0.637926	0.904229	0.68115	0.491203		Rapid alkalinization factor 2 OS=Zostera marina GN=ZOSMA_14G00590 PE=4 SV=1
Vitvi09g00065	0.245538	0.484909	0.000820067	1.48975	0.133864	0.652791	0.025558	1.00484	0.904872	0.167882	0.0437787	-0.836954	cl01															Receptor-like protein kinase 3
Vitvi14g01628	0.178407	0.459619	0.00022709	1.49293	0.0367501	0.726029	0.00910937	1.03331	0.714943	0.26641	0.0302295	-0.766899	cl01															Nitrate-responsive NOI protein
Vitvi06g01819	0.0905391	0.809135	0.000927663	1.49432	0.0426851	0.88596	0.134272	0.685187	0.968254	0.0768253	0.162739	-0.608362	cl01															No hit
Vitvi02g00219	0.0616812	0.897664	0.000526757	1.49487	0.165625	0.551958	0.149909	0.597208	0.580209	-0.345706	0.0212661	-0.942915	cl03		0.720191	0.344477	0.451285	0.683763	0.581255	0.432388	0.749399	0.339285	0.993837	0.0879109	0.861226	-0.251374		unknown
Vitvi18g00833	0.212156	0.808781	0.0114549	1.49508	0.0747268	1.29921	0.348716	0.686296	0.787783	0.490427	0.767126	-0.19587	cl01															No hit
Vitvi16g00303	0.144588	0.675934	0.000912113	1.49516	0.0296415	1.02064	0.0628756	0.819224	0.730503	0.344703	0.241824	-0.474521	cl01															No hit
Vitvi16g01326	0.33204	0.41125	0.00111328	1.50234	0.0637073	0.862896	0.022804	1.09109	0.609513	0.451645	0.135681	-0.639446	cl01		0.107932	-0.459998	0.730552	0.155511	0.553034	-0.189471	0.0482346	0.615509	0.774022	0.270528	0.40424	-0.344981		Calcium ion binding
Vitvi01g00388	0.0616812	1.08217	0.00125876	1.50268	0.133466	0.590298	0.423076	0.420511	0.603472	-0.491875	0.0628424	-0.912386	cl03		0.381427	-0.658014	0.849779	-0.235825	0.270823	-0.753661	0.609598	0.422189	0.987059	-0.0956473	0.564298	-0.517836		Unknown protein
Vitvi06g01907	0.291524	0.457816	0.00130877	1.50299	0.0378615	0.9334	0.0302743	1.04517	0.523597	0.475584	0.253329	-0.569588	cl01															No hit
Vitvi08g00026	0.0616812	0.805183	0.00015376	1.51103	0.00408883	1.2142	0.0306418	0.705849	0.471314	0.409021	0.325379	-0.296828	cl01		0.99521	-0.00927375	0.960414	-0.0512318	0.947353	0.0467693	0.965706	-0.041958	0.995527	0.056043	0.925338	0.0980011		Plant adhesion molecule 1 (PAM1)
Vitvi12g00469	0.210995	0.528199	0.000340635	1.51113	0.023197	0.920646	0.0144292	0.982926	0.563727	0.392446	0.0918468	-0.59048	cl01		0.840657	-0.133428	0.666577	-0.25576	0.62305	-0.254393	0.861234	-0.122332	0.982481	-0.120965	0.989992	0.00136693		Hydroxyproline-rich glycoprotein family protein
Vitvi14g00914	0.274463	0.315317	0.000114074	1.51224	0.0124181	0.803065	0.00468278	1.19692	0.305874	0.487747	0.0265276	-0.709174	cl01															Senescence-associated protein
Vitvi16g01321	0.0848944	0.563908	7.73143e-05	1.51493	0.0064047	0.846007	0.00536446	0.951018	0.541769	0.2821	0.0143858	-0.668918	cl01		0.554435	-0.393001	0.918577	-0.110763	0.965398	-0.0376945	0.696128	0.282238	0.895491	0.355306	0.956624	0.0730681		No hit
Vitvi07g01363	0.152882	0.53625	0.000153283	1.51827	0.007376	1.02073	0.00839851	0.982017	0.374374	0.484479	0.0971831	-0.497538	cl01		0.585581	-0.985494	0.696816	-0.83477	0.653789	-0.808526	0.943843	0.150724	0.990575	0.176968	0.989992	0.0262439		TTL1 (tetratricopetide-repeat thioredoxin-like 1)
Vitvi15g00931	0.154125	0.502527	0.000114074	1.52913	0.00628954	1.00128	0.00615242	1.02661	0.326321	0.498749	0.0666574	-0.527858	cl01		0.931048	-0.0375758	0.963998	-0.0223871	0.769805	-0.0945678	0.977322	0.0151887	0.983082	-0.056992	0.888489	-0.0721806		WNK kinase 6
Vitvi09g01757	0.359163	0.335682	0.000200357	1.53419	0.0948886	0.587345	0.00552362	1.19851	0.720188	0.251662	0.0116479	-0.94685	cl01		0.814943	-0.943377	0.303901	-2.7887	0.77018	-0.907765	0.4118	-1.84532	0.999071	0.0356114	0.495893	1.88093		CYP82M1v3
Vitvi03g01451	0.382341	0.621312	0.0237725	1.53558	0.1643	1.12427	0.279632	0.91427	0.794839	0.502954	0.644326	-0.411316	cl01															Uncharacterized protein OS=Citrus clementina GN=CICLE_v10030136mg PE=4 SV=1
Vitvi14g02479	0.116732	0.613674	0.000209613	1.53648	0.0207726	0.85741	0.0147383	0.92281	0.738049	0.243735	0.0500404	-0.679075	cl01		0.220298	-1.15561	0.582343	-0.681559	0.623676	-0.534621	0.658208	0.474046	0.872019	0.620985	0.943648	0.146938		DUF3511 domain protein OS=Medicago truncatula GN=MTR_1g087730 PE=4 SV=1
Vitvi05g00629	0.0848944	0.88272	0.00094991	1.53752	0.211635	0.495906	0.161354	0.654797	0.663068	-0.386814	0.0293035	-1.04161	cl03		0.917564	-0.0537571	0.399312	0.309447	0.644429	0.167266	0.292799	0.363204	0.875192	0.221023	0.772503	-0.142181		No hit
Vitvi04g01878	0.212638	0.864233	0.0129373	1.53792	0.108478	1.1416	0.393267	0.67369	0.892421	0.27737	0.620696	-0.39632	cl01															Ovate family protein 14, putative OS=Theobroma cacao GN=TCM_028697 PE=4 SV=1
Vitvi05g01867	0.362323	0.46429	0.00412972	1.54041	0.0528488	1.17144	0.0651271	1.07612	0.522482	0.707154	0.53467	-0.368963	cl01															Heavy metal transport/detoxification superfamily protein, putative OS=Theobroma cacao GN=TCM_021108 PE=4 SV=1
Vitvi10g01953	0.378192	0.498367	0.00845357	1.54164	0.248879	0.660476	0.118908	1.04327	0.921411	0.162109	0.187057	-0.881161	cl01		0.474039	-0.581511	0.983511	0.0342213	0.657004	-0.378968	0.473243	0.615732	0.971448	0.202543	0.726073	-0.413189		non coding
Vitvi18g01070	0.328135	0.510937	0.00418159	1.54205	0.0207601	1.56319	0.0750068	1.03111	0.330848	1.05226	0.974052	0.0211439	cl06															CYP71AT2v2
Vitvi15g00741	0.580073	0.280426	0.00367543	1.54551	0.0388038	1.26324	0.0303019	1.26509	0.32384	0.982816	0.61659	-0.282273	cl06															Cornichon family
Vitvi10g01702	0.268613	0.519377	0.00169757	1.54759	0.0760369	0.90135	0.0431948	1.02822	0.730503	0.381973	0.167443	-0.646243	cl01															Unknown
Vitvi14g02498	0.285646	0.785731	0.0256396	1.54921	0.0977669	1.33215	0.417842	0.763479	0.757756	0.54642	0.894347	-0.217058	cl01		0.3948	0.913074	0.291442	1.27203	0.44404	0.774352	0.831377	0.358958	0.992599	-0.138722	0.78448	-0.49768		Unknown protein
Vitvi08g01368	0.474983	0.351376	0.00310762	1.55076	0.0771423	0.982371	0.0341164	1.19938	0.531599	0.630995	0.28407	-0.568384	cl01															no hit
Vitvi18g00509	0.133655	0.519613	9.15806e-05	1.55106	0.00465057	1.03183	0.00549258	1.03145	0.268085	0.512217	0.0588566	-0.519233	cl01		0.236216	-0.93347	0.761351	-0.360911	0.67809	-0.413393	0.513708	0.572559	0.856612	0.520077	0.985373	-0.0524819		Retrotransposon protein, Unclassified
Vitvi01g00483	0.174194	0.475602	0.00022342	1.5524	0.0988516	0.512737	0.00889752	1.0768	0.943523	0.0371349	0.0120099	-1.03966	cl01		0.834604	-0.175207	0.380593	-0.552482	0.411357	-0.461898	0.559499	-0.377275	0.917732	-0.286691	0.931923	0.0905839		Nudix hydrolase 18
Vitvi05g00086	0.835857	0.175226	0.0202434	1.55408	0.167941	1.13458	0.0691803	1.37885	0.512691	0.959349	0.588054	-0.419501	cl06															PMR5 (powdery mildew resistant 5)
Vitvi19g00303	0.169652	0.595401	0.0005429	1.55448	0.00758451	1.32419	0.0275334	0.959076	0.313493	0.728786	0.584997	-0.23029	cl01		0.706344	0.236284	0.698563	0.257098	0.952917	-0.0517242	0.985124	0.0208141	0.901384	-0.288009	0.675649	-0.308823		Unknown protein
Vitvi02g00273	0.0650712	0.698086	0.000134509	1.56183	0.00897389	0.875121	0.0168145	0.863749	0.755266	0.177035	0.0552612	-0.686714	cl01		0.983545	0.0398791	0.91264	-0.175211	0.623676	-0.456205	0.883272	-0.215091	0.900086	-0.496084	0.839219	-0.280994		F-box domain containing protein
Vitvi14g01690	0.660227	0.166338	0.0003293	1.56219	0.11625	0.598206	0.00536446	1.39585	0.523597	0.431868	0.0178366	-0.963983	cl01															Unknown protein
Vitvi12g02064	0.111035	0.579926	0.000109004	1.56599	0.00610622	1.01245	0.0068829	0.986062	0.422195	0.432519	0.058529	-0.553543	cl01		0.707776	-0.581915	0.998038	0.0158164	0.832649	-0.335213	0.707281	0.597731	0.983079	0.246701	0.882583	-0.35103		MEK kinase
Vitvi11g00929	0.489697	0.325649	0.000613536	1.56633	0.0103556	1.24756	0.00968091	1.24068	0.18409	0.921913	0.435136	-0.318769	cl01		0.803618	-0.165351	0.568076	-0.348437	0.654815	-0.254611	0.804208	-0.183086	0.990824	-0.08926	0.916585	0.0938261		Tassel serine threonine kinase 1
Vitvi04g00086	0.111374	0.719492	0.000468195	1.56967	0.0382455	0.885924	0.0424454	0.850178	0.891461	0.166432	0.0776682	-0.683746	cl01															Transmembrane protein, putative OS=Medicago truncatula GN=MTR_3g104620 PE=4 SV=1
Vitvi07g01828	0.0372955	0.757132	6.87737e-05	1.57159	0.00445704	0.937885	0.00813117	0.814462	0.75458	0.180753	0.0200685	-0.633709	cl01															Unknown protein
Vitvi11g00297	0.124238	0.63305	0.000171902	1.58094	0.00445704	1.27597	0.0117536	0.94789	0.238781	0.642916	0.348078	-0.304974	cl01		0.388196	-0.805101	0.556127	-0.654873	0.705329	-0.413375	0.905877	0.150228	0.928491	0.391726	0.867439	0.241498		Glyoxal oxidase
Vitvi14g02005	0.25885	0.507842	0.000432999	1.58178	0.012344	1.14683	0.014137	1.07394	0.33948	0.638989	0.247788	-0.434949	cl01		0.096352	-0.433726	0.973066	0.018791	0.40351	-0.230688	0.104822	0.452517	0.844457	0.203038	0.494201	-0.249479		Unknown protein
Vitvi08g02383	0.105526	0.979875	0.00275126	1.58755	0.0860289	0.850212	0.294744	0.607671	0.961901	-0.129663	0.212131	-0.737334	cl03		0.101692	0.384254	0.521806	0.183551	0.48982	0.167267	0.477969	-0.200703	0.805851	-0.216988	0.973866	-0.0162846		no hit
Vitvi08g01300	0.0980154	0.636294	0.000109004	1.58978	0.00811951	0.968495	0.00826514	0.953484	0.55817	0.3322	0.0400638	-0.621284	cl01		0.586789	-0.310879	0.998332	0.00163186	0.86712	-0.109645	0.591897	0.312511	0.948166	0.201233	0.912592	-0.111277		Photoassimilate-responsive protein
Vitvi14g00545	0.127017	1.11175	0.00905518	1.59511	0.168095	0.879928	0.576526	0.483352	0.885431	-0.231827	0.318765	-0.715179	cl03															Unknown protein
Vitvi12g00117	0.81142	-0.164046	0.00502779	1.59665	0.196272	-0.624929	0.00976187	1.7607	0.562769	-0.460884	0.00472722	-2.22158	cl07		0.885271	-0.25741	0.886114	-0.282317	0.938372	0.114058	0.99647	-0.0249071	0.967319	0.371468	0.838727	0.396375		PMR5 (powdery mildew resistant 5)
Vitvi12g00470	0.320013	0.6046	0.0087579	1.59795	0.141009	1.06938	0.151178	0.993351	0.811774	0.464783	0.389252	-0.528568	cl01															no hit
Vitvi04g00138	0.584261	0.317172	0.00576817	1.60045	0.0745108	1.1751	0.0443836	1.28328	0.458893	0.85793	0.508281	-0.425349	cl01															Ankyrin repeat family protein, putative OS=Theobroma cacao GN=TCM_037348 PE=4 SV=1
Vitvi09g01921	0.465314	0.300139	0.000832132	1.6019	0.0639172	0.84555	0.0116078	1.30176	0.511316	0.545411	0.0943539	-0.756345	cl01															No hit
Vitvi07g01496	0.638362	0.264857	0.00447234	1.60215	0.159643	0.875415	0.0310725	1.33729	0.604634	0.610558	0.191271	-0.726732	cl01															Unknown protein
Vitvi06g01402	0.751794	0.205791	0.00558486	1.60343	0.88868	0.158927	0.0292878	1.39764	0.945217	-0.0468644	0.0209933	-1.4445	cl03															DEMETER protein
Vitvi06g01709	0.159804	0.572574	0.000335819	1.61009	0.0178889	1.01834	0.0167339	1.03752	0.564688	0.44577	0.117965	-0.591748	cl01															No hit
Vitvi08g01194	0.128291	1.708	0.0441462	1.61423	0.154057	1.40112	0.932594	-0.0937728	0.905868	-0.306878	0.882538	-0.213105	cl22		0.617755	0.542527	0.179748	-1.16313	0.205074	-0.968164	0.0417243	-1.70566	0.247306	-1.51069	0.866561	0.194966	cl14	Protein phosphatase 2C POLTERGEIST-like 4
Vitvi10g00599	0.156351	0.5731	0.000156515	1.61553	0.00766655	1.07792	0.00857841	1.04243	0.38756	0.504824	0.0946616	-0.537602	cl01		0.207666	-0.785912	0.866985	-0.186549	0.814517	-0.197471	0.369965	0.599363	0.754972	0.588441	0.995369	-0.0109219		CBL-interacting protein kinase 20 (CIPK20)
Vitvi14g01275	0.0991261	0.596667	0.000186722	1.61818	0.00610622	1.11426	0.0125762	1.02151	0.403103	0.517596	0.176951	-0.503914	cl01															Senescence-associated protein OS=Elaeis guineensis var. tenera PE=2 SV=1
Vitvi10g00666	0.20846	0.468633	0.000121837	1.61933	0.013708	0.900321	0.00552362	1.1507	0.454013	0.431688	0.0277473	-0.719008	cl01		0.478285	-1.13109	0.63134	-0.936291	0.395961	-1.29122	0.914166	0.194801	0.996921	-0.16013	0.896324	-0.354931		Lipase GDSL
Vitvi05g00852	0.0972409	0.681504	0.00022709	1.62108	0.0252007	0.852617	0.0189107	0.939577	0.84839	0.171113	0.042484	-0.768464	cl01															Universal stress protein (USP) family protein
Vitvi16g01754	0.0819506	-1.09019	0.0113448	1.62649	0.566919	-0.287796	0.00363994	2.71668	0.336757	0.802397	0.010855	-1.91429	cl29															HcrVf1 protein
Vitvi14g02938	0.0674272	1.11571	0.0014141	1.62803	0.233222	0.574491	0.368729	0.512314	0.522686	-0.541224	0.039644	-1.05354	cl03															Uncharacterized protein OS=Theobroma cacao GN=TCM_018770 PE=4 SV=1
Vitvi18g00947	0.147165	0.535537	0.000110966	1.63252	0.00545271	1.09657	0.00586955	1.09699	0.284867	0.561033	0.0763587	-0.535954	cl01															Unknown protein
Vitvi19g00068	0.193298	0.567533	0.000267131	1.64333	0.0102465	1.14486	0.0120567	1.0758	0.39346	0.577322	0.165902	-0.498477	cl01		0.768157	-0.334362	0.858501	-0.259639	0.874425	-0.180266	0.952985	0.074723	0.985258	0.154096	0.969866	0.0793725		Serine/threonine Protein kinase BNK1
Vitvi14g00420	0.262643	0.44508	0.000191673	1.64526	0.013438	1.00444	0.00622487	1.20018	0.360968	0.559359	0.0635707	-0.640824	cl01		0.0611307	-2.67862	0.433478	-1.47727	0.253429	-1.79171	0.354972	1.20135	0.834909	0.886911	0.908531	-0.314442		Calcium-binding EF hand family protein OS=Populus trichocarpa GN=POPTR_0005s05150g PE=4 SV=1
Vitvi09g00773	0.224881	0.464511	0.000443546	1.64776	0.0441908	0.796892	0.0132794	1.18325	0.670949	0.332381	0.0569414	-0.85087	cl01															Unknown protein
Vitvi08g01794	0.135155	0.624746	0.000161911	1.64803	0.00879896	1.07059	0.00988952	1.02328	0.481706	0.445844	0.0815947	-0.577439	cl01		0.948381	0.0546252	0.800952	0.148298	0.94372	0.0412694	0.866682	0.0936727	0.999071	-0.0133558	0.882082	-0.107028		Calmodulin-binding region IQ
Vitvi12g00118	0.4211	0.363242	0.00166485	1.64863	0.587451	0.242382	0.0224136	1.28539	0.919095	-0.120859	0.0151112	-1.40625	cl03															PMR5 (powdery mildew resistant 5)
Vitvi07g03061	0.180779	0.668957	0.00151621	1.65129	0.0318672	1.13832	0.0664213	0.982331	0.652978	0.469361	0.345438	-0.51297	cl01		0.658882	0.489788	0.757143	-0.333438	0.931288	0.103285	0.380689	-0.823226	0.948984	-0.386504	0.716076	0.436722		Unknown protein
Vitvi06g01964	0.256828	0.498704	0.000904037	1.66011	0.0317056	1.02409	0.0243402	1.16141	0.522563	0.525385	0.202482	-0.636022	cl01															no hit
Vitvi05g00803	0.176467	0.513242	0.000114074	1.66053	0.00377002	1.27206	0.00552362	1.14729	0.156827	0.758819	0.203142	-0.388472	cl01		0.116711	-1.03538	0.157127	-1.09701	0.451286	-0.553631	0.964849	-0.0616352	0.83852	0.481745	0.511541	0.543381		Unknown protein
Vitvi09g00844	0.402562	0.744048	0.0365119	1.6676	0.211242	1.08672	0.369325	0.923555	0.867211	0.342677	0.638328	-0.580878	cl01															CYP82M1v3
Vitvi03g01353	0.194782	0.906137	0.0092213	1.66848	0.220988	0.764189	0.330999	0.762341	0.952032	-0.141948	0.226578	-0.904289	cl03		0.963745	-0.0358671	0.880627	0.188603	0.786531	0.261284	0.817429	0.22447	0.955025	0.297151	0.971663	0.0726813		SAUR-like auxin-responsive protein family, putative OS=Theobroma cacao GN=TCM_006735 PE=4 SV=1
Vitvi02g01334	0.19601	0.582018	0.000333211	1.66977	0.00957976	1.22455	0.0144292	1.08775	0.356891	0.642534	0.247449	-0.44522	cl01		0.18876	-1.26681	0.456596	-0.879842	0.615327	-0.563458	0.733078	0.386967	0.842005	0.70335	0.840358	0.316383		Phytocyanin
Vitvi10g00711	0.642133	0.361531	0.0160193	1.67575	0.206387	0.901399	0.0943741	1.31422	0.696398	0.539867	0.383671	-0.774351	cl01		0.768179	0.307916	0.996092	-0.00799028	0.192086	1.1088	0.762942	-0.315906	0.797153	0.800879	0.302588	1.11679		Pentatricopeptide (PPR) repeat-containing
Vitvi16g01921	0.193298	0.623	0.000406593	1.67646	0.0101123	1.25106	0.0186039	1.05346	0.390015	0.628059	0.279764	-0.425399	cl01		0.215548	-1.19559	0.798145	-0.404061	0.700818	-0.476497	0.44402	0.791529	0.83064	0.719092	0.975258	-0.0724367		Polygalacturonase OS=Litchi chinensis PE=2 SV=1
Vitvi14g03080	0.0692484	0.653169	6.87737e-05	1.6775	0.00445704	1.02454	0.00536446	1.02433	0.445486	0.371374	0.0215876	-0.652952	cl01		0.181234	-1.6287	0.436311	-1.18195	0.344609	-1.23179	0.726467	0.44675	0.947968	0.39691	0.987955	-0.0498402		No hit
Vitvi05g01890	0.34038	0.421106	0.000622289	1.67831	0.013708	1.26958	0.0125927	1.25721	0.268085	0.848474	0.340276	-0.408734	cl01															Unknown protein
Vitvi03g00120	0.0852666	0.642163	0.000117507	1.68457	0.00465218	1.18214	0.00866063	1.04241	0.362582	0.539982	0.124376	-0.502426	cl01		0.994338	-0.0124453	0.84822	-0.107325	0.559595	0.227526	0.840923	-0.0948796	0.889337	0.239971	0.485856	0.334851		Armadillo/beta-catenin repeat
Vitvi02g01440	0.580872	0.257814	0.00260218	1.68652	0.63625	-0.27113	0.021112	1.42871	0.521901	-0.528945	0.00595722	-1.95765	cl09		0.421216	-0.418717	0.989545	-0.00771044	0.277463	-0.506185	0.467574	0.411007	0.983079	-0.0874679	0.429061	-0.498474		Small nuclear ribonucleoprotein Sm D3
Vitvi09g00848	0.309836	0.455068	0.000363843	1.68959	0.118872	0.664223	0.00965358	1.23452	0.823985	0.209155	0.0196302	-1.02537	cl01		0.887994	-0.583228	0.293029	-2.58719	0.888424	-0.435762	0.341938	-2.00396	0.997556	0.147466	0.423198	2.15143		CYP82A2
Vitvi10g01884	0.16862	0.51107	0.0002091	1.68963	0.00545271	1.31403	0.00866063	1.17856	0.210464	0.802965	0.30267	-0.375595	cl01															E3 ubiquitin-protein ligase arkadia-A, putative OS=Theobroma cacao GN=TCM_029439 PE=4 SV=1
Vitvi14g02958	0.202677	0.54099	0.000401758	1.6931	0.0271873	0.999999	0.0143606	1.15211	0.580209	0.45901	0.0884276	-0.693098	cl01															No hit
Vitvi07g01286	0.11588	0.598892	0.0001356	1.69697	0.00664288	1.13376	0.00846899	1.09808	0.398811	0.534868	0.0938714	-0.56321	cl01		0.741897	-0.476355	0.571265	-0.731588	0.300991	-1.06512	0.860325	-0.255234	0.898012	-0.588765	0.844605	-0.333531		WD40
Vitvi18g01307	0.7504	0.152942	0.00189405	1.69811	0.104813	0.883539	0.0117536	1.54516	0.443615	0.730597	0.124979	-0.814567	cl06		0.843147	0.21206	0.849216	0.257899	0.932709	0.086891	0.995622	0.0458388	0.987059	-0.125169	0.925345	-0.171008		Nodulin
Vitvi09g01579	0.589346	0.296906	0.00283158	1.70146	0.839394	-0.0784629	0.0230196	1.40456	0.668262	-0.375369	0.00774957	-1.77993	cl09															No hit
Vitvi16g01859	0.533083	0.249924	0.000639319	1.70313	0.108686	0.696699	0.00826514	1.45321	0.582052	0.446775	0.0366055	-1.00644	cl01															Ubiquitin-protein ligase OS=Medicago truncatula GN=MTR_1g064570 PE=4 SV=1
Vitvi19g00318	0.194782	0.528175	0.00029678	1.704	0.0124507	1.1342	0.0113616	1.17583	0.40134	0.606023	0.149234	-0.569804	cl01		0.432874	-0.485353	0.912667	-0.118182	0.681112	-0.284675	0.589785	0.367171	0.957003	0.200678	0.881151	-0.166493		Unknown
Vitvi14g01728	0.24534	0.527171	0.000860354	1.70601	0.0294119	1.07194	0.0247839	1.17884	0.52174	0.544766	0.210787	-0.634076	cl01															RKF2 (receptor-like serine/threonine kinase 2)
Vitvi18g01056	0.155863	0.433044	7.75386e-05	1.70719	0.00381311	1.14562	0.00381773	1.27415	0.156827	0.712574	0.0647012	-0.561571	cl01		0.958734	0.023502	0.760184	-0.144725	0.260902	0.401119	0.680834	-0.168227	0.732263	0.377617	0.213596	0.545845		Leucine-rich repeat protein kinase
Vitvi12g00471	0.319511	0.375576	0.0003293	1.70855	0.0152861	1.10229	0.00777631	1.33298	0.304339	0.726718	0.131915	-0.60626	cl01															Uncharacterized protein OS=Erythranthe guttata GN=MIMGU_mgv1a013252mg PE=4 SV=1
Vitvi05g00769	0.383863	0.365566	0.000316782	1.71112	0.0111059	1.20257	0.0068829	1.34555	0.212697	0.837001	0.191201	-0.50855	cl01															Unknown
Vitvi19g01865	0.105526	0.640367	0.000160572	1.71335	0.00599849	1.19919	0.0104513	1.07298	0.389063	0.558818	0.149234	-0.514165	cl01															Rapid ALkalinization Factor RALFL19
Vitvi04g01088	0.181986	0.587543	0.00022709	1.71502	0.00502412	1.3927	0.0103521	1.12747	0.207375	0.805159	0.379816	-0.322314	cl01															Dual-specific kinase DSK1
Vitvi05g01856	0.434526	0.419175	0.00300632	1.71737	0.100779	0.946798	0.036892	1.2982	0.638165	0.527623	0.19931	-0.770577	cl01															no hit
Vitvi06g01768	0.0995397	0.661066	0.000190328	1.7176	0.00766655	1.16671	0.0135157	1.05654	0.494252	0.505642	0.131169	-0.550893	cl01															Monovalent cation:proton antiporter, putative OS=Ricinus communis GN=RCOM_1717750 PE=4 SV=1
Vitvi01g02215	0.326959	0.315543	0.000142993	1.71988	0.00860191	1.05473	0.00483833	1.40434	0.197685	0.739187	0.068172	-0.665155	cl01															No hit
Vitvi19g00470	0.185926	0.622603	0.000401758	1.73443	0.0184067	1.12931	0.0177252	1.11183	0.532285	0.506704	0.138272	-0.605127	cl01		0.754167	0.310894	0.360183	0.798959	0.796591	0.218753	0.60619	0.488064	0.995573	-0.0921411	0.600123	-0.580205		Serine/threonine Protein kinase BNK1
Vitvi03g01454	0.383418	0.587281	0.0119961	1.73637	0.534218	0.426617	0.156455	1.14909	0.923374	-0.160664	0.0890461	-1.30976	cl03															SAUR-like auxin-responsive protein family, putative OS=Theobroma cacao GN=TCM_006518 PE=4 SV=1
Vitvi12g02408	0.0968055	0.825256	0.000572729	1.73952	0.0271873	1.00849	0.0607931	0.914262	0.859096	0.183237	0.134573	-0.731026	cl01															No hit
Vitvi18g01111	0.238662	0.485767	0.000266547	1.7418	0.0126849	1.15301	0.00866063	1.25603	0.349709	0.667238	0.12523	-0.588794	cl01		0.332496	0.469068	0.943684	0.0558766	0.232447	0.546251	0.446891	-0.413192	0.986043	0.0771822	0.422987	0.490374		Armadillo/beta-catenin repeat family protein
Vitvi11g01486	0.0809356	0.605462	9.15806e-05	1.74578	0.00567	1.01082	0.00616841	1.14032	0.467952	0.405354	0.0394609	-0.734967	cl01															Unknown protein
Vitvi10g00597	0.179066	0.538015	0.000141694	1.74599	0.00739922	1.15439	0.00623455	1.20798	0.316276	0.616378	0.0855386	-0.591598	cl01		0.704577	-0.178906	0.460253	-0.323335	0.988975	0.00646802	0.779087	-0.144429	0.937235	0.185374	0.534703	0.329803		MRH1 (morphogenesis of root hair 1)
Vitvi06g00165	0.239174	-0.996733	0.0468028	1.74948	0.365981	-0.791927	0.0114973	2.74622	0.884073	0.204806	0.0176562	-2.54141	cl17		0.788579	-0.356358	0.14499	2.39559	0.715809	-0.408654	0.0542762	2.75195	0.996921	-0.0522966	0.0875994	-2.80425		No hit
Vitvi03g00345	0.142852	0.581585	0.000109004	1.75184	0.00445704	1.25438	0.00586955	1.17026	0.216344	0.672794	0.117773	-0.497465	cl01		0.302998	-1.3027	0.556977	-0.944442	0.823542	-0.388561	0.804906	0.358259	0.839794	0.91414	0.776303	0.555881		Proline extensin-like receptor kinase 1 (PERK1)
Vitvi15g01628	0.245099	0.523861	0.000230037	1.75388	0.0148138	1.08984	0.00839851	1.23002	0.417629	0.56598	0.0799807	-0.664043	cl01		0.22134	-0.666161	0.568423	-0.401211	0.748928	-0.21723	0.684167	0.26495	0.823901	0.44893	0.849929	0.18398		Kinase
Vitvi08g02387	0.204227	0.945067	0.00869164	1.76495	0.057244	1.46877	0.298622	0.819879	0.748882	0.523704	0.761913	-0.296175	cl01															No hit
Vitvi18g00385	0.0819506	0.716294	9.15806e-05	1.76707	0.00496275	1.15954	0.0072943	1.05078	0.458416	0.443246	0.0573949	-0.607534	cl01															Unknown
Vitvi11g00053	0.104328	0.619849	7.75386e-05	1.7749	0.00445704	1.17241	0.00536446	1.15505	0.278085	0.552562	0.048255	-0.60249	cl01		0.416996	-0.402405	0.422005	-0.437015	0.65825	-0.232963	0.973735	-0.0346104	0.957471	0.169442	0.780596	0.204052		Receptor-like protein kinase 3
Vitvi12g00762	0.100333	0.747584	0.000200357	1.77502	0.00836715	1.2091	0.0165578	1.02744	0.532285	0.461517	0.128808	-0.565918	cl01		0.874867	-0.170874	0.828826	-0.269018	0.806485	0.242941	0.961007	-0.0981435	0.912575	0.413816	0.660502	0.511959		Unknown protein
Vitvi12g02532	0.0980382	0.816481	0.000244831	1.7754	0.00408883	1.60867	0.0266422	0.958923	0.260587	0.792185	0.676402	-0.166737	cl06															Hydrolase, alpha/beta fold
Vitvi14g01573	0.204227	0.963372	0.00859607	1.78982	0.158251	0.959892	0.295744	0.826446	0.982216	-0.00347946	0.313797	-0.829926	cl01		0.6617	0.593977	0.714123	0.543878	0.812461	-0.316949	0.985327	-0.050099	0.823901	-0.910926	0.564298	-0.860827		Avr9/Cf-9 rapidly elicited protein 57
Vitvi10g01015	0.174013	0.579657	0.00022709	1.79405	0.00836715	1.24578	0.00977294	1.21439	0.338333	0.666124	0.16358	-0.548269	cl01		0.488251	-0.561738	0.768692	-0.325254	0.896866	0.16569	0.802859	0.236484	0.77663	0.727428	0.689585	0.490944		Cytochrome b5-like Fatty acid hydroxylase
Vitvi18g02584	0.274094	1.04794	0.0307794	1.79588	0.0838221	1.81381	0.497413	0.747937	0.723429	0.765865	0.9823	0.0179281	cl06		0.420746	0.890929	0.764237	0.401586	0.827543	0.245037	0.73664	-0.489342	0.898012	-0.645892	0.939062	-0.156549		Phosphate-induced protein 1
Vitvi14g00541	0.126102	0.618193	9.15806e-05	1.80536	0.00599849	1.13418	0.00552362	1.18716	0.367722	0.515985	0.0425896	-0.671177	cl01		0.31058	-0.870172	0.571265	-0.611556	0.903253	-0.149032	0.804208	0.258616	0.810055	0.72114	0.722989	0.462523		Unknown protein
Vitvi11g00931	0.403399	0.405269	0.000430124	1.81732	0.0221709	1.153	0.00862772	1.41205	0.338333	0.747727	0.124294	-0.664322	cl01		0.177703	-2.32922	0.339143	-1.92715	0.248285	-2.04387	0.823988	0.40207	0.979919	0.285351	0.971663	-0.116719		Receptor-like protein kinase PRK1
Vitvi17g00719	0.0671238	0.673664	7.73143e-05	1.81845	0.00691163	0.967151	0.00552362	1.14479	0.639054	0.293486	0.0153989	-0.8513	cl01															unknown
Vitvi08g02355	0.0844901	0.638855	6.87737e-05	1.82342	0.00291348	1.25733	0.00468278	1.18457	0.200042	0.618475	0.0530986	-0.56609	cl01		0.367678	-0.374923	0.600547	-0.262625	0.605867	-0.217383	0.849537	0.112298	0.955266	0.157539	0.961883	0.0452413		Dirigent pDIR3
Vitvi02g01505	0.0747654	0.693522	7.73143e-05	1.82644	0.0064047	1.00532	0.00536446	1.13292	0.593501	0.311803	0.0142177	-0.821114	cl01		0.0924748	-1.62918	0.604251	-0.710641	0.855705	-0.248311	0.347154	0.918537	0.490733	1.38087	0.789383	0.46233		Unknown
Vitvi03g00284	0.0957683	0.705039	9.15806e-05	1.8276	0.00316347	1.36654	0.00616841	1.12256	0.212962	0.661502	0.140355	-0.461056	cl01		0.251189	-1.25846	0.495564	-0.934649	0.409262	-0.949431	0.798816	0.323809	0.964782	0.309026	0.995777	-0.0147824		feronia receptor-like kinase
Vitvi08g00243	0.18359	0.561869	0.000405699	1.83209	0.0619733	0.741825	0.0144292	1.27023	0.818467	0.179956	0.0335889	-1.09027	cl01															Unknown protein
Vitvi05g00740	0.128051	0.419893	2.16861e-05	1.84007	0.249916	0.275574	0.000261956	1.42017	0.769974	-0.144318	9.452e-05	-1.56449	cl03		0.344326	-1.03858	0.790499	0.510742	0.336363	-1.0518	0.209878	1.54932	0.997938	-0.0132149	0.298023	-1.56254		Metallothionein 2A
Vitvi04g00486	0.156821	1.05489	0.00697504	1.84047	0.169396	0.886656	0.339699	0.785586	0.949991	-0.16823	0.228653	-0.953816	cl03															SYNC1 protein, related
Vitvi14g02501	0.133655	0.667617	0.000112253	1.87075	0.00445704	1.35344	0.00623455	1.20313	0.238824	0.685825	0.12874	-0.517304	cl01		0.180809	-0.920301	0.616934	-0.470154	0.806114	-0.235652	0.543027	0.450147	0.714254	0.684649	0.842774	0.234502		Pectinesterase OS=Morus notabilis GN=L484_001919 PE=3 SV=1
Vitvi08g01247	0.022571	0.76949	2.34875e-05	1.87945	0.00185815	1.08124	0.00304477	1.10996	0.485163	0.31175	0.00700248	-0.79821	cl01															Avr9/Cf-9 rapidly elicited protein 137
Vitvi05g01766	0.0507316	0.673419	5.9809e-05	1.88402	0.00303277	1.1072	0.00468278	1.2106	0.386572	0.433777	0.0198843	-0.776819	cl01															Unknown
Vitvi07g00013	0.213771	0.604493	0.000445563	1.88438	0.00879896	1.50845	0.0155505	1.27988	0.286758	0.903955	0.388027	-0.375929	cl01		0.944573	0.067494	0.784137	-0.219618	0.612491	0.327759	0.682794	-0.287112	0.948166	0.260265	0.48231	0.547377		IFA binding protein
Vitvi06g00690	0.0372955	0.842578	7.73143e-05	1.88925	0.00294106	1.32937	0.00866063	1.04667	0.429801	0.486789	0.091914	-0.559885	cl01		0.652759	0.224342	0.881243	0.103863	0.893748	0.0731053	0.835318	-0.120478	0.957471	-0.151236	0.972828	-0.0307581		Glutaredoxin
Vitvi07g00918	0.0870118	0.756347	0.000134509	1.89181	0.00445704	1.43138	0.0105337	1.13546	0.322602	0.67503	0.210447	-0.460435	cl01															Protein kinase
Vitvi13g00499	0.350303	0.338801	0.00022709	1.89476	0.0102465	1.19665	0.00552362	1.55596	0.206547	0.857847	0.112867	-0.698113	cl01															Auxin-independent growth promoter
Vitvi17g01448	0.00518745	1.8721	0.000239429	1.90367	0.00137355	3.01627	0.968186	0.0315715	0.337813	1.14417	0.100457	1.1126	cl16															UPF0737 protein AFP3
Vitvi12g02459	0.487561	0.328984	0.00115436	1.90614	0.176216	0.710698	0.0135274	1.57715	0.746124	0.381714	0.0419886	-1.19544	cl01															Wound-induced
Vitvi04g00309	0.185926	0.476076	0.000134509	1.91021	0.00599849	1.26926	0.00552362	1.43414	0.207375	0.793181	0.105024	-0.640954	cl01															Glyoxal oxidase-related
Vitvi06g01470	0.625685	0.470363	0.0415988	1.92765	0.527623	0.51037	0.210463	1.45729	0.966267	0.0400064	0.24081	-1.41728	cl01															Seed maturation protein PM38
Vitvi10g02333	0.0521778	0.822709	0.00010625	1.93005	0.00301129	1.40154	0.0113876	1.10734	0.332954	0.578829	0.2106	-0.528507	cl01		0.741276	-0.516488	0.711371	-0.581581	0.860368	-0.300334	0.970578	-0.0650931	0.983079	0.216154	0.873425	0.281248		Hydroxyproline-rich glycoprotein family protein
Vitvi14g02994	0.0409364	0.812508	5.08122e-05	1.93306	0.00137355	1.34667	0.00363994	1.12056	0.212697	0.534159	0.0293241	-0.586397	cl01		0.399039	-0.983363	0.534174	-0.853602	0.580207	-0.677907	0.932861	0.129762	0.969432	0.305456	0.932057	0.175695		No hit
Vitvi18g00882	0.0616812	0.786326	5.9809e-05	1.93964	0.00197973	1.39458	0.00494562	1.15331	0.207375	0.608253	0.0595331	-0.545057	cl01		0.222736	-0.80167	0.997651	-0.00547828	0.53473	-0.473284	0.25976	0.796192	0.898431	0.328386	0.654884	-0.467806		Transducin protein
Vitvi14g00609	0.84716	-0.0790263	0.000268393	1.9572	0.6319	0.199576	0.00304477	2.03622	0.70082	0.278602	0.00472722	-1.75762	cl19															unknown
Vitvi03g01531	0.983674	-0.0600398	0.0442137	1.96145	0.383625	0.892775	0.0767479	2.02149	0.618235	0.952815	0.393531	-1.06868	cl06															CYP82C1p
Vitvi17g00854	0.233561	0.420289	0.000134509	1.96475	0.00752011	1.20538	0.00536446	1.54447	0.216344	0.785095	0.0660716	-0.75937	cl01															RKF2 (receptor-like serine/threonine kinase 2)
Vitvi09g01411	0.205745	0.576269	0.000164129	1.96997	0.00465218	1.51386	0.00631202	1.3937	0.18409	0.937587	0.239858	-0.456115	cl01		0.516377	-1.14138	0.741291	-0.748365	0.779561	-0.55997	0.850941	0.393012	0.955264	0.581407	0.953303	0.188395		Receptor-like protein kinase PRK1
Vitvi16g01360	0.0857098	0.613328	7.75386e-05	1.97594	0.00301129	1.39741	0.00536446	1.36261	0.18409	0.784079	0.107859	-0.578533	cl01															Transmembrane protein, putative OS=Medicago truncatula GN=MTR_3g092200 PE=4 SV=1
Vitvi18g02920	0.161665	0.844846	0.0016951	1.98071	0.0151943	1.60579	0.0830232	1.13586	0.503466	0.760948	0.668133	-0.374914	cl01		0.704049	-0.290974	0.576763	0.473731	0.984919	-0.0279575	0.27907	0.764705	0.939859	0.263016	0.607849	-0.501689		Uncharacterized protein OS=Brassica rapa subsp. pekinensis GN=Bra013140 PE=4 SV=1
Vitvi03g00428	0.209976	0.610937	0.000810935	1.98733	0.0356653	1.08766	0.0266422	1.3764	0.62405	0.476726	0.141951	-0.899669	cl01															Serine-threonine protein kinase, plant-type, putative OS=Ricinus communis GN=RCOM_0939540 PE=4 SV=1
Vitvi07g00428	0.198818	0.537173	0.000103611	1.98866	0.00502412	1.33172	0.00494562	1.45149	0.197685	0.794551	0.0689468	-0.65694	cl01		0.365049	-0.849513	0.538147	-0.690351	0.67643	-0.450214	0.897998	0.159162	0.928491	0.399299	0.876285	0.240137		feronia receptor-like kinase
Vitvi02g00140	0.105526	0.603152	9.58985e-05	1.99074	0.00578109	1.17719	0.00552362	1.38759	0.349709	0.57404	0.0421306	-0.813549	cl01															Membrane protein-like
Vitvi14g01966	0.0911158	0.878515	0.000257083	1.99129	0.0120659	1.29079	0.0263076	1.11278	0.677393	0.412276	0.120112	-0.700501	cl01															Unknown protein
Vitvi03g01458	0.404551	0.695429	0.0181774	2.00308	0.123223	1.45471	0.201177	1.30765	0.707705	0.759281	0.649283	-0.548372	cl01															SAUR-like auxin-responsive protein family, putative OS=Theobroma cacao GN=TCM_006517 PE=4 SV=1
Vitvi19g00405	0.709955	-0.318335	0.0172094	2.02746	0.545926	-0.492997	0.0187374	2.34579	0.938709	-0.174662	0.0141379	-2.52045	cl07		0.837106	-0.309838	0.29551	-1.15292	0.476245	-0.734298	0.439711	-0.843082	0.948166	-0.42446	0.769728	0.418622		Thioredoxin h
Vitvi06g01255	0.378192	0.647903	0.00823757	2.05283	0.357851	0.552953	0.102465	1.40493	0.999874	-0.0949504	0.0937968	-1.49988	cl03		0.99521	-0.00998474	0.931988	-0.244323	0.345087	-1.34708	0.934893	-0.234339	0.779034	-1.3371	0.559932	-1.10276		F-box family protein
Vitvi17g00618	0.134443	1.41881	0.00897927	2.10968	0.123989	1.33119	0.522638	0.690872	0.964381	-0.0876252	0.411564	-0.778497	cl03															no hit
Vitvi08g02230	0.81142	-0.164915	0.00395158	2.11685	0.976232	0.0673603	0.00866063	2.28176	0.893728	0.232275	0.0131134	-2.04949	cl19															Copper transporter, putative OS=Theobroma cacao GN=TCM_021813 PE=4 SV=1
Vitvi16g01936	0.246891	0.804487	0.00405677	2.13063	0.178902	0.973602	0.103361	1.32614	0.953512	0.169116	0.136909	-1.15703	cl01															Putative uncharacterized protein OS=Vitis vinifera GN=VIT_06s0009g01250 PE=4 SV=1
Vitvi04g00473	0.354746	0.763731	0.0113856	2.22679	0.0874768	1.53278	0.156955	1.46306	0.666033	0.769045	0.613728	-0.694015	cl01															ENTH/VHS/GAT family protein, putative OS=Theobroma cacao GN=TCM_011216 PE=4 SV=1
Vitvi16g01198	0.0833933	0.848895	0.000188963	2.24391	0.00667823	1.42628	0.0140689	1.39501	0.504288	0.577383	0.121542	-0.817631	cl01															Early nodulin-like protein 1 OS=Morus notabilis GN=L484_012078 PE=4 SV=1
Vitvi16g00053	0.804053	-0.211579	0.00865911	2.33087	0.942428	0.139061	0.0141592	2.54245	0.86943	0.35064	0.0249363	-2.19181	cl19															CYP89A2
Vitvi13g02430	0.078924	0.920026	0.000218408	2.39148	0.0108436	1.32361	0.0167741	1.47145	0.688064	0.403586	0.0665759	-1.06787	cl01															Lipid binding protein, putative OS=Theobroma cacao GN=TCM_040831 PE=4 SV=1
Vitvi04g01920	0.174693	1.79964	0.0277806	2.43767	0.203729	1.41792	0.71334	0.638031	0.929217	-0.381717	0.50837	-1.01975	cl03		0.654225	0.685812	0.840409	0.380256	0.968902	0.0578101	0.880883	-0.305557	0.926844	-0.628002	0.887332	-0.322445		No hit
Vitvi16g00129	0.259242	1.32441	0.0225108	2.48486	0.0795035	2.41214	0.41336	1.16045	0.721785	1.08773	0.949985	-0.0727268	cl06															ARM repeat protein-like protein
Vitvi18g00065	0.0372955	3.10545	0.00374711	2.55675	0.00902777	3.13717	0.698339	-0.548702	0.998559	0.0317148	0.668724	0.580417	cl25															Mlo1
Vitvi11g00140	0.154677	2.26529	0.0367765	2.58401	0.131274	2.10807	0.893755	0.318717	0.984565	-0.157224	0.844367	-0.475941	cl30		0.425804	1.04124	0.875446	0.267132	0.844812	0.232809	0.617973	-0.774108	0.895491	-0.808431	0.995822	-0.0343232		Unknown protein
Vitvi05g01728	0.252655	0.913394	0.00391141	2.65302	0.326144	0.779789	0.0858666	1.73963	0.94021	-0.133604	0.0563268	-1.87323	cl03															No hit
Vitvi13g02429	0.045456	0.910059	6.62118e-05	2.71173	0.00333359	1.40898	0.00468278	1.80167	0.494737	0.498917	0.0117177	-1.30276	cl01															Protease inhibitor/seed storage/lipid transfer protein (LTP)
Vitvi12g02251	0.142684	1.26873	0.00283279	2.75965	0.0699615	1.64147	0.142904	1.49092	0.909947	0.372743	0.234256	-1.11818	cl01															Uncharacterized protein OS=Theobroma cacao GN=TCM_001704 PE=4 SV=1
Vitvi04g00143	0.134604	0.969056	0.000754356	2.78829	0.026239	1.61799	0.0322051	1.81923	0.680999	0.648937	0.138026	-1.1703	cl01															RWP-RK domain protein OS=Medicago truncatula GN=MTR_3g104830 PE=4 SV=1
Vitvi03g01534	0.617773	0.394173	0.00443875	2.81463	0.350298	0.729836	0.0298289	2.42046	0.866089	0.335663	0.0555792	-2.0848	cl01															CYP82C3
Vitvi15g01454	0.046997	1.32448	0.000179944	2.94148	0.007376	1.74185	0.0248917	1.617	0.786879	0.417367	0.067128	-1.19964	cl01															Uncharacterized protein OS=Jatropha curcas GN=JCGZ_14611 PE=4 SV=1
Vitvi10g02272	0.083068	1.60292	0.00132294	3.03021	0.0620955	1.49734	0.160047	1.42728	0.949991	-0.105584	0.106417	-1.53287	cl01															Uncharacterized protein OS=Arabidopsis thaliana GN=At4g14315 PE=4 SV=1
Vitvi16g01442	0.266194	1.93878	0.0471633	3.1125	0.174117	2.4705	0.606521	1.17372	0.918255	0.53172	0.807723	-0.642	cl01															ethylene-responsive transcription factor
Vitvi17g01429	0.135449	2.07644	0.00599123	3.96464	0.25097	1.22982	0.282131	1.8882	0.774332	-0.846615	0.0879375	-2.73481	cl03															Uncharacterized protein OS=Glycine soja GN=glysoja_030732 PE=4 SV=1
Vitvi12g02039															0.0359253	-3.55396	0.0632446	-3.80384	0.0353378	-3.70423	0.888523	-0.249875	0.990824	-0.15027	0.971663	0.0996049	cl14	Serine protease inhibitor, serine-type
Vitvi01g02251															0.0450349	-2.25006	0.510822	-1.01059	0.640872	-0.679518	0.237069	1.23947	0.44313	1.57054	0.870722	0.331068	cl12	HcrVf1 protein
Vitvi10g01657															0.323637	0.62608	0.113855	-0.929839	0.239494	-0.585007	0.00910078	-1.55592	0.114073	-1.21109	0.590538	0.344832	cl14	Ankyrin
Vitvi10g02114															0.0428221	1.95472	0.408792	-0.664586	0.487062	-0.507558	0.00910078	-2.6193	0.0328151	-2.46227	0.901717	0.157028	cl14	Ankyrin repeat protein
Vitvi12g02353															0.0738142	-1.65486	0.736221	-0.510258	0.0304512	-2.12552	0.210311	1.1446	0.873716	-0.470657	0.103513	-1.61526	cl01	unknown
Vitvi04g00998															0.0324478	-1.18478	0.535799	-0.46322	0.289363	-0.613679	0.190245	0.721557	0.702586	0.571098	0.866561	-0.150459	cl02	Zinc finger protein, putative OS=Ricinus communis GN=RCOM_0610840 PE=4 SV=1
Vitvi03g01790															0.749907	-0.344291	0.933241	0.13538	0.0386553	-1.57435	0.647551	0.47967	0.301262	-1.23006	0.0568049	-1.70973	cl06	no hit
Vitvi18g03269															0.0164813	2.37909	0.798454	0.280286	0.532313	0.487021	0.0493413	-2.0988	0.259742	-1.89206	0.877677	0.206734	cl04	Uncharacterized protein OS=Populus trichocarpa GN=POPTR_0016s02080g PE=4 SV=2
Vitvi08g01575															0.0118933	-1.40592	0.432535	0.661987	0.283037	-0.631987	0.00331867	2.06791	0.385747	0.773934	0.103513	-1.29397	cl05	Oxidoreductase, 2OG-Fe(II) oxygenase
Vitvi10g00982															0.251189	-0.686084	0.320735	0.812778	0.803788	-0.201119	0.0337033	1.49886	0.818283	0.484965	0.260105	-1.0139	cl05	Peptidoglycan-binding LysM
Vitvi09g01380															0.694003	0.306351	0.0791933	1.61453	0.0235342	2.08177	0.118967	1.30817	0.155365	1.77542	0.77156	0.467249	cl10	Vacuolar processing enzyme alpha
Vitvi06g00468															0.832561	0.187891	0.0478397	1.86712	0.754959	0.219622	0.0415205	1.67923	0.996921	0.0317316	0.0827174	-1.6475	cl14	Beta-1,3 glucanase
Vitvi08g01534															0.915296	-0.190773	0.0820006	2.79638	0.274714	-0.982671	0.0363353	2.98715	0.792435	-0.791897	0.0133353	-3.77905	cl14	CYPLXXVIA2
Vitvi04g01687																												SEU3B protein
Vitvi12g02018																												Transmembrane protein 18
Vitvi13g01573																												Unknown protein
Vitvi15g01464
Vitvi18g01028																												VFB1 (VIER F- box proteinE 1)
Vitvi04g01128																												Pelota (PEL1)
Vitvi06g00216																												No hit
Vitvi14g00391																												Kinesin motor protein
Vitvi07g00268																												Cullin-1
Vitvi17g00958																												RNA-binding protein RBP31
Vitvi18g00408																												(-)-germacrene D synthase
Vitvi19g00734																												Tetraspanning membrane protein, SFT2
Vitvi01g01677																												SEPALLATA3
Vitvi07g00470																												Boron transporter-like protein 1
Vitvi08g02396																												Ozone-responsive stress protein
Vitvi07g03166																												Unknown
Vitvi01g00391																												Glycosyltransferase family 14
Vitvi01g01761																												Receptor protein kinase
Vitvi04g01194																												Unknown protein
Vitvi05g00352																												F-box
Vitvi05g00729																												Retrotransposon protein, Unclassified
Vitvi05g00903																												Unknown
Vitvi05g01546																												Lectin
Vitvi06g00600																												Josephin family protein
Vitvi07g00225																												Homeobox protein
Vitvi07g00301																												Rubber elongation factor (REF)
Vitvi08g01164																												PHD finger transcription factor
Vitvi08g02375																												Polygalacturonase PG1
Vitvi09g00038																												Lipase GDSL 1
Vitvi10g00505																												NAC domain-containing protein 73
Vitvi11g01433																												Signal peptidase, endoplasmic reticulum-type
Vitvi12g01643																												SHR5-receptor-like kinase
Vitvi12g02333																												Epoxide hydrolase
Vitvi12g02726																												NBS-LRR type disease resistance protein
Vitvi14g02608																												R protein disease resistance protein
Vitvi15g01143																												Unknown protein
Vitvi16g00808																												Receptor protein kinase
Vitvi16g01744
Vitvi17g00333																												Aluminum-activated malate transporter 9
Vitvi18g02446																												GTP1/OBG family protein
Vitvi19g00696																												Emp24/gp25L/p24
Vitvi19g01657																												Potassium transporter (KUP1)
Vitvi08g02244																												High mobility group protein B1
Vitvi01g01796																												Zinc finger (DHHC type)
Vitvi16g00959																												DNA-directed RNA Polymerase II subunit F
Vitvi14g00503																												Phosphoribosylaminoimidazole carboxylase
Vitvi17g00268																												Protein phosphatase 2C
Vitvi06g00376																												DNA-directed RNA polymerase III subunit C1
Vitvi02g01723																												E3 ubiquitin-protein ligase HOS1
[truncated: 40,762 more rows]
