# Supplementary material for: Phenotypic, Hormonal, and Genomic Variation Among Vitis vinifera Clones With Different Cluster Compactness and Reproductive Performance
Source: Front Plant Sci. 2019 Jan 7;9:1917. doi: 10.3389/fpls.2018.01917 (PMC6330345; doi:10.3389/fpls.2018.01917)
Supplement: FILE S5 — List of variant polymorphisms between clones. Dark color: homozygous SNP, light color: heterozygous SNP. White: unclear polymorphism. [file Table_2.XLSX]

## Sheet: Sheet1
ID	Function	snp refcount RJ51	snp varcount RJ51	snp refcount VP2	snp varcount VP2	snp refcount VP11	snp varcount VP11	snp refcount VP25	snp varcount VP25	ref	alt	effect	chromosome	position	snp refcount RJ51	snp varcount RJ51	snp var2count RJ51	snp varcount VP2	snp var2count VP2	snp varcount VP11	snp var2count VP11	snp varcount VP25	snp var2count VP25	ref	alt	effect
Vitvi01g00391	Glycosyltransferase family 14	102	0	95	0	71	0	48	35	C	A	missense_variant	chr01	4209530
Vitvi01g01677	SEPALLATA3	72	0	42	35	78	0	68	0	T	A	intron_variant	chr01	22566336
Vitvi01g01761	Receptor protein kinase	195	0	63	111	192	0	197	0	A	T	missense_variant	chr01	23610909
Vitvi01g02019	non coding	65	142	101	270	0	242	122	494	G	A	synonymous_variant	chr01	6650815
Vitvi02g00098	Phytochrome A supressor spa1 (SPA1)	125	0	146	0	143	0	90	44	T	C	synonymous_variant	chr02	893412
Vitvi02g00502	Elongation factor G, chloroplast precursor	568	0	525	0	505	2	256	214	C	T	synonymous_variant	chr02	4729462
Vitvi02g00587	Serine/threonine Phosphatase 7	35	0	0	69	68	0	78	0	A	T	upstream_gene_variant	chr02	5707256
Vitvi02g01723	E3 ubiquitin-protein ligase HOS1	157	0	165	0	87	80	172	0	C	T	synonymous_variant	chr00	9797921
Vitvi04g01128	Pelota (PEL1)	56	0	70	0	52	0	34	32	G	C	5_prime_UTR_variant	chr04	16531124
Vitvi04g01194	Unknown protein	368	0	287	0	158	151	269	0	T	C	missense_variant	chr04	17518928
Vitvi04g01687	SEU3B protein	146	0	92	62	170	0	144	0	T	A	3_prime_UTR_variant	chr04	23609911	Vitvi04g01687	146	0	92	62	170	0	143	0	G	A	3_prime_UTR_variant	chr04	23609912
Vitvi05g00352	F-box	281	0	169	161	275	0	301	0	G	A	missense_variant	chr05	3569372
Vitvi05g00903	Unknown	393	0	411	0	203	103	367	1	C	A	missense_variant	chr05	10897200
Vitvi05g01546	Lectin	356	0	249	177	368	0	333	0	C	T	missense_variant	chr05	23761956
Vitvi05g02184	No hit	436	0	253	170	459	0	362	0	T	A	synonymous_variant	chr05	22940660
Vitvi06g00376	DNA-directed RNA polymerase III subunit C1	124	0	168	1	135	0	84	63	C	A	stop_lost&splice_region_variant	chr06	4711553
Vitvi06g00384	Ribonuclease P/MRP protein subunit RPP1	127	0	77	53	160	0	201	0	C	T	upstream_gene_variant	chr06	4826915
Vitvi06g00600	Josephin family protein	276	1	138	155	278	0	252	0	C	A	missense_variant	chr06	6953177
Vitvi07g00225	Homeobox protein	45	46	96	1	99	0	102	0	C	A	missense_variant	chr07	2515849
Vitvi07g00301	Rubber elongation factor (REF)	1072	0	398	456	787	0	1008	1	A	T	missense_variant	chr07	3323095
Vitvi07g00470	Boron transporter-like protein 1	46	0	28	39	39	0	37	0	T	C	intron_variant	chr07	4865073
Vitvi07g03166	Unknown	67	0	76	0	40	35	60	0	C	T	missense_variant	chr00	26316260
Vitvi08g01164	PHD finger transcription factor	172	1	90	98	130	0	157	0	C	T	missense_variant	chr08	14306599
Vitvi08g01392	Ovate family protein 13 OFP13	108	0	48	47	90	0	86	0	A	G	synonymous_variant	chr08	16660392
Vitvi08g01726		101	0	47	64	128	0	116	0	C	A	upstream_gene_variant	chr08	20134349
Vitvi08g01868	Zinc finger (HIT type) SEF	291	0	267	1	262	1	166	101	C	T	synonymous_variant	chr08	21406509
Vitvi08g02244	High mobility group protein B1	73	38	55	0	73	0	70	0	G	C	splice_donor_variant&intron_variant	chr08	16234252
Vitvi09g00038	Lipase GDSL 1	380	0	475	0	218	124	347	0	GAAA	.AAA	missense_variant	chr09	382024
Vitvi10g00505	NAC domain-containing protein 73	70	0	67	0	39	41	69	0	G	T	missense_variant	chr10	5190621
Vitvi10g00664	no hit	61	0	60	0	62	47	46	0	A	G	upstream_gene_variant	chr10	7295143
Vitvi11g01636	Unknown protein	89	27	94	0	51	30	66	29	C	G	synonymous_variant	chr11	17722428
Vitvi12g01643	SHR5-receptor-like kinase	99	0	47	26	99	0	93	0	G	A	missense_variant	chr12	15739217
Vitvi12g02018	Transmembrane protein 18	122	0	62	43	125	0	112	0	A	G	3_prime_UTR_variant	chr12	21965148
Vitvi13g01573	Unknown protein	200	0	110	102	197	0	216	0	T	G	3_prime_UTR_variant	chr13	25258945
Vitvi14g00391	Kinesin motor protein	81	0	66	55	130	1	123	1	G	A	5_prime_UTR_variant	chr14	5966464
Vitvi14g00503	Phosphoribosylaminoimidazole carboxylase	211	0	82	50	221	0	200	0	T	A	stop_gained	chr14	7926260
Vitvi14g01310	Anion exchanger adaptor protein Kanadaptin	96	0	70	1	91	0	36	34	C	T	synonymous_variant	chr14	22961042
Vitvi14g02608	R protein disease resistance protein	68	43	123	0	98	0	109	0	G	A	missense_variant	chr14	5087102
Vitvi16g01126	Coiled-coil domain-containing protein 111	77	0	88	1	42	35	94	0	C	T	synonymous_variant	chr16	19821688
Vitvi17g00268	Protein phosphatase 2C	165	0	208	0	179	0	107	48	G	T	stop_gained	chr17	3076379
Vitvi17g00333	Aluminum-activated malate transporter 9	450	0	198	231	415	0	378	1	G	A	missense_variant	chr17	3903794
Vitvi17g00958	RNA-binding protein RBP31	46	0	0	58	43	0	44	0	C	T	downstream_gene_variant	chr17	11598876
Vitvi17g01359	unknown	717	0	367	602	889	1	617	1	A	T	synonymous_variant	chr17	1846291	Vitvi17g01359	715	1	367	602	898	1	622	1	A	T	missense_variant	chr17	1846292
Vitvi18g00408	(-)-germacrene D synthase	155	0	162	0	216	0	103	74	G	T	downstream_gene_variant	chr18	4447129
Vitvi18g00734	Protein phosphatase 2C	171	0	104	100	156	1	149	0	A	T	upstream_gene_variant	chr18	8334477
Vitvi18g01028	VFB1 (VIER F- box proteinE 1)	162	0	93	52	183	0	159	0	C	T	3_prime_UTR_variant	chr18	11345657	Vitvi18g01028	163	0	92	52	181	0	156	0	A	T	3_prime_UTR_variant	chr18	11345658
Vitvi19g00696	Emp24/gp25L/p24	691	482	752	502	0	1216	807	572	C	T	missense_variant	chr19	8781040
